# Supplementary material for: Relationships between Motivations for Food Choices and Consumption of Food Groups: A Prospective Cross-Sectional Survey in Manufacturing Workers in Brazil
Source: Nutrients. 2020 May 20;12(5):1490. doi: 10.3390/nu12051490 (PMC7285032; doi:10.3390/nu12051490)
Supplement: Supplementary file 1 [file nutrients-12-01490-s001.zip]

Archive with 1 entries (1 files):
- nutrients-797939-supplementary.xlsx
