# Supplementary material for: Relationships between Motivations for Food Choices and Consumption of Food Groups: A Prospective Cross-Sectional Survey in Manufacturing Workers in Brazil
Source: Nutrients. 2020 May 20;12(5):1490. doi: 10.3390/nu12051490 (PMC7285032; doi:10.3390/nu12051490)
Supplement: Supplementary file 1 [file nutrients-12-01490-s001.zip › nutrients-797939-supplementary.xlsx]

## Sheet: Plan1
Subject ID	Refectory	Company ID	Sector of activity	Company size	Stratum number	Sampling weight worker	Finite population correction worker	Sampling weight company	Finite population correction company	Age	Sex	Civil status	Number of children	Education	Income (minimum wages)	In-house formation	Weight	Height	Body mass index	BMI class	Total kcal/day	f1 Health	f2 Mood	f3 Convenience	f4 Sensory appeal	f5 Natural content	f6 Price	f7 Weight control	f8 Familiarity	f9 Ethical concern	g0 Beans perc/day (kcal)	g02 Others beans perc/day (kcal)	g03 Rice perc/day (kcal)	g04 Corn perc/day (kcal)	g05 Whole cereal perc/day (kcal)	g06 Granola perc/day (kcal)	g07 Breads perc/day (kcal)	g08 Pasta perc/day (kcal)	g09 Biscuits perc/day (kcal)	g10 Tubers perc/day (kcal)	g11 Leafy vegetables perc/day (kcal)	g12 Vegetables perc/day (kcal)	g13 Soups perc/day (kcal)	g14 Natural spices perc/day (kcal)	g15 Industrialized condiments perc/day (kcal)	g16 Fruits perc/day (kcal)	g17 Fruit juice perc/day (kcal)	g18 Oilseeds perc/day (kcal)	g19 Milk perc/day (kcal)
202	yes	2	textile	medium	17	4.44445	160	160	6	44	female	Married	1	High school	1	no	67.7	1.57	27.4656	Overweight	921.58	1	1.5	4	4	4	4	3	3.33333	1	3.64	0	4.72	0	0	0	0	0	0	54.53	0	1	0	0.45	0.39	6.81	0	0	5.67
204	yes	2	textile	medium	17	4.44445	160	160	6	47	female	Married	1	Middle school	1	no	73.7	1.58	29.5225	Overweight	1796.3	1.16667	1.33333	2.2	3	1	4	2	1	1	7.37	0	5.19	22.53	0	0	16.38	0	0	0	0	0	0	0.46	0.33	3.29	1.09	0	0
205	yes	2	textile	medium	17	4.44445	160	160	6	53	female	Single	2	Middle school	1	no	60.1	1.53	25.6739	Overweight	1511.22	3.16667	2.5	3.2	4	3	2.66667	3.66667	3	2.66667	4.44	0	6.41	8.93	0	0	0	0	0	15.31	0.07	1.05	0	0.33	0.31	10.53	1	0	2.3
206	yes	2	textile	medium	17	4.44445	160	160	6	40	male	Married	0	Illiterate	1	yes	92	1.62	35.0556	Obesity II	1653.04	3.83333	3	1.4	4	1.66667	2.66667	1.66667	1	2.33333	8.11	0	10.67	8.16	0	0	0	0	0	14.42	0	1.9	0	0.28	0.22	0	0	0	8.22
208	yes	2	textile	medium	17	4.44445	160	160	6	48	female	Married	2	High school	1	yes	65.9	1.59	26.067	Overweight	1255.38	1	3	3.4	4	4	4	4	3.33333	1	3.48	0	7.02	15.75	0	0	0	0	0	0.63	0.09	1.94	0	0.28	0.29	8.09	0	0	22.16
210	yes	2	textile	medium	17	4.44445	160	160	6	52	female	Single	1	Elementary school	1	no	63	1.53	26.9127	Overweight	1696.79	1.83333	2.66667	3.2	4	1	3	2.66667	2.33333	1	3.95	0	5.2	23.17	0	0	0	0	5.31	27.04	0.13	0.09	0	0.3	0.21	12.62	2.96	0	4.01
211	yes	2	textile	medium	17	4.44445	160	160	6	45	female	Single	4	Elementary school	1	no	83.1	1.66	30.1568	Obesity I	827.92	2.16667	3.5	3.8	4	3	4	4	2.66667	1.66667	0	0	17.1	2.39	0	0	35.55	0	0	0	0	6.36	0	0.13	0.44	0	0	0	15.86
212	yes	2	textile	medium	17	4.44445	160	160	6	51	female	Married	1	Elementary school	1	no	64.3	1.57	26.0863	Overweight	1530.7	3.83333	3.83333	3.8	4	4	4	4	2.66667	1.66667	4.38	0	1.46	0	0	0	0	0	14.53	27.58	0	1.13	0	0.34	0.31	11.63	0	5.1	16.48
213	yes	2	textile	medium	17	4.44445	160	160	6	52	female	Married	2	Middle school	1	yes	76.4	1.46	35.8416	Obesity II	2917.72	2.66667	1.33333	2.4	4	2	4	4	1	1	3.42	0	1.66	9.25	3.56	0	5.25	0	3.02	0	0	0	0	0.15	0.12	4.01	0	0	0
214	yes	2	textile	medium	17	4.44445	160	160	6	47	female	Married	1	Elementary school	1	yes	52.5	1.5	23.3333	Normal weight	2217.51	1.5	2.5	2.4	4	1.66667	3	1	3.33333	1	5.97	0	0	0	0	0	26.54	13.42	0	0	0	0	0	0.8	0.18	4.41	0	0	9.6
215	yes	2	textile	medium	17	4.44445	160	160	6	43	female	Single	1	Elementary school	1	yes	74.5	1.53	31.8254	Obesity I	931.5	1	3.16667	2.2	2.5	1	4	1	1.66667	1.66667	0	0	10.4	0	0	0	0	0	4.78	0	0	0	0	0	0	18.58	3.86	0	0
219	yes	2	textile	medium	17	4.44445	160	160	6	47	female	Divorced	3	Middle school	1	yes	63.7	1.56	26.1752	Overweight	1476.3	3.83333	3.5	2.8	4	4	2.33333	4	3.66667	4	0	0	6.56	0	10.39	0	0	0	3.01	19.49	0	1.63	0	0.14	0.16	8.89	0	0	28.82
220	yes	2	textile	medium	17	4.44445	160	160	6	28	male	Single	0	Middle school	1	no	65.8	1.64	24.4646	Normal weight	3136.55	3.66667	1.83333	3.2	4	1	2.66667	1	4	1	5.03	0	19.37	0	0	0	0	7.91	0	9.14	0	0.81	0	0.54	0.11	0	0	0	9.21
221	yes	2	textile	medium	17	4.44445	160	160	6	43	male	Married	1	High school	1	no	99	1.63	37.2615	Obesity II	1349.02	4	3.83333	2.6	3.25	3	4	3	2	3	13.37	0	10.31	7.5	0	0	0	0	0	30.33	0	1.13	0	0.66	0.48	0	0	0	0
222	yes	2	textile	medium	17	4.44445	160	160	6	49	male	Married	2	High school	1.8	yes	95.5	1.71	32.6596	Obesity I	2025.21	2.33333	1.5	3.4	4	1	3.33333	1	3.33333	3.33333	4.2	0	6.5	0	0	0	0	18.37	16.47	1.94	0.05	2.25	0	1.23	0.21	3.12	3.98	0	0
223	yes	2	textile	medium	17	4.44445	160	160	6	32	female	Single	0	High school	1	no	49.2	1.52	21.295	Normal weight	2213.3	1.66667	1.33333	3.4	4	1	3	2	2.33333	1	3.03	0	18.13	0	0	0	14.82	0	5	2.63	0	0	0	0.16	0.08	0	1.85	0	10.79
227	yes	2	textile	medium	17	4.44445	160	160	6	43	female	Divorced	1	High school	1.6	no	60.4	1.57	24.504	Normal weight	2216.83	2.83333	1.16667	1	2	3.66667	1.66667	3.66667	1	1	2.04	0	2.19	0	7.32	0	6.64	4.48	0	37.03	0.05	0.44	0	0.31	0.16	5.55	0	0	11.52
229	yes	2	textile	medium	17	4.44445	160	160	6	44	male	Single	0	High school	1	no	90	1.65	33.0578	Obesity I	1677.72	2.5	2.5	2.6	4	3.33333	2	4	3.33333	2	3.95	0	5.25	3.54	0	0	0	14.78	0	3.03	0.11	1.84	0	1.25	0.57	0	0	0	2.68
230	yes	2	textile	medium	17	4.44445	160	160	6	39	female	Single	0	High school	1	no	91.1	1.42	45.1795	Obesity III	1091.03	1.66667	3	2.6	4	1.66667	2.66667	3.33333	3.33333	2	6.07	0	8.88	6.18	0	0	0	0	28.18	0	0	1.28	0	0.07	0	9.3	0	0	6.73
231	yes	2	textile	medium	17	4.44445	160	160	6	44	female	Single	1	High school	1	no	97.1	1.54	40.9428	Obesity III	911.85	4	4	4	4	4	4	4	4	4	11.19	0	7.97	0	0	0	0	0	0	15.11	0	1.64	0	0.48	0.38	14.28	0	0	0
233	yes	2	textile	medium	17	4.44445	160	160	6	53	female	Divorced	3	Middle school	1	no	74.5	1.47	34.4764	Obesity I	1292.09	3	2.33333	1.8	3	1.33333	4	3.66667	3	1.33333	0	0	0	10.44	0	0	0	0	0	4.52	0.12	0.57	0	0.39	0.39	10.98	0	0	1.5
234	yes	2	textile	medium	17	4.44445	160	160	6	31	female	Single	2	Middle school	1	no	74.1	1.52	32.0724	Obesity I	732.89	2	1.5	3.4	4	2	3.66667	2	1.66667	1	13.92	0	3.05	0	0	0	41.76	0	0	1.64	0.15	5.27	0	0.55	0.49	0	0	0	0
235	yes	2	textile	medium	17	4.44445	160	160	6	44	female	Married	2	High school	1	yes	67.5	1.6	26.3672	Overweight	1685.55	1	1	1.6	3.25	3	4	1	3.33333	1	3.93	0	5.53	7.8	0	0	3.69	0	0	31.37	0	0.79	0	0.42	0.35	8.44	0	0	7.7
236	yes	2	textile	medium	17	4.44445	160	160	6	50	male	Married	4	Middle school	1	no	67.2	1.65	24.6832	Normal weight	1571.6	1	1.16667	1.8	4	4	3.33333	1	1.66667	1.66667	14.57	0	5.61	21.46	0	0	0	0	4.53	7.42	0	6.3	0	0.58	0.48	0	0	0	3.08
237	yes	2	textile	medium	17	4.44445	160	160	6	33	female	Married	0	High school	1	no	58	1.52	25.1039	Overweight	1809.01	1	1	2.4	3.25	3	2.33333	2	1.66667	1	0.35	0	7.28	0	0	0	8.13	32.48	0	1.06	0.06	1.35	0	0.32	0.39	0	0	0	11.44
238	yes	2	textile	medium	17	4.44445	160	160	6	32	female	Married	1	High school	1	yes	47.6	1.57	19.3111	Normal weight	1541.56	3.33333	1.66667	2	4	1.66667	3	1	1	1	4.3	0	12.57	17.5	0	0	9.55	0	0	3.78	0.09	1.72	0	0.26	0.23	1.91	0	0	1.87
239	yes	2	textile	medium	17	4.44445	160	160	6	50	male	Married	0	Middle school	1.5	yes	72.2	1.67	25.8883	Overweight	1862.95	3.66667	3.66667	3	3.75	2.33333	2.66667	3.33333	2.33333	2.33333	7.11	0	10.2	0	0	0	0	13.31	7.16	24.36	0	0.56	0	0.91	0.19	0	1.15	0	1.45
240	yes	2	textile	medium	17	4.44445	160	160	6	46	female	Married	3	Middle school	1	no	58.8	1.52	25.4501	Overweight	2014.66	2.66667	3.33333	3.4	4	1.33333	3	3.33333	3.33333	2.66667	4.95	0	4.62	16.74	0	0	0	0	12.33	0	0	0.35	0	0.48	0.3	3.14	0.86	0	10.58
241	yes	2	textile	medium	17	4.44445	160	160	6	27	female	Married	0	High school	1.6	yes	69.4	1.65	25.4913	Overweight	1818.93	1	2	3.2	1.75	1	1.66667	2	2.66667	1	3.64	0	13.11	0	0	0	9.95	0	0	0	0	6.46	0	0.4	0.34	0	0	0	0
242	yes	2	textile	medium	17	4.44445	160	160	6	29	female	Single	2	High school	1	no	54.4	1.58	21.7914	Normal weight	1794.17	2.16667	2.33333	1.4	4	1	3	1	1	1.33333	3.69	0	0	0	0	0	16.4	16.59	16.11	3.09	0.06	1.36	0	0.8	0.16	2.45	0	0	0
243	yes	2	textile	medium	17	4.44445	160	160	6	52	male	Married	3	Middle school	1.3	no	60.8	1.68	21.542	Normal weight	1765.01	2.66667	3.33333	3	4	2.33333	4	4	1	2	12.74	0	24.91	0	0	0	0	0	12.6	2.05	0.06	3.62	0	0.4	2.22	2.5	0	0	3.27
244	yes	2	textile	medium	17	4.44445	160	160	6	33	female	Married	2	High school	1	yes	71	1.63	26.7229	Overweight	1863.93	2.5	1.5	2.6	3.25	1	3.33333	2.66667	2.66667	1.33333	7.16	0	0	0	0	0	0	35.93	8.35	0	0	0.21	0	1.13	0.17	0	0	0	3.77
245	yes	2	textile	medium	17	4.44445	160	160	6	30	female	Single	1	High school	1	no	60.6	1.57	24.5852	Normal weight	2664.18	1.83333	3.33333	4	4	3.66667	3.66667	3.66667	2.33333	2	4.97	0	20.85	0	0	0	6.79	0	0	4.67	0.04	0.3	0	0.22	0.14	1.98	0	0	2.17
246	yes	2	textile	medium	17	4.44445	160	160	6	36	female	Married	1	Middle school	1	no	54.1	1.48	24.6987	Normal weight	1859.84	2.5	3.83333	4	3.5	4	4	2.33333	2.33333	1.66667	3.56	0	6.04	0	0	0	0	0	0	46.94	0	1.4	0	0.52	0.48	2.37	0	0	16.29
247	yes	2	textile	medium	17	4.44445	160	160	6	40	female	Married	3	Elementary school	1.9	no	84	1.55	34.9636	Obesity I	2321.38	2.83333	2.16667	3.6	4	3	2	1	2.33333	1	2.85	0	0	11.62	0	0	0	21.37	0	14.1	0	0	0	1.04	0.16	1.13	0	0	10.32
301	no	3	alimentary	medium	2	6.1579	117	117	6	31	female	Married	3	Middle school	1	no	70.7	1.64	26.2864	Overweight	1227.79	1.83333	2.66667	2.6	4	3.33333	3	1.66667	3	1	5.39	0	1.62	21.98	0	0	0	20.2	0	0.47	0	0.82	5.34	0.23	0.74	0	2.79	0	4.71
302	no	3	alimentary	medium	2	6.1579	117	117	6	45	female	Single	2	Middle school	1	no	73.3	1.52	31.7261	Obesity I	807.05	2	4	3	4	3	3.66667	3.33333	3	2	8.21	0	12	0	0	0	0	0	10.93	33.31	0	0.98	0	0.49	0.45	0	2.4	0	3.58
303	no	3	alimentary	medium	2	6.1579	117	117	6	36	female	Single	1	High school	1	no	66.6	1.58	26.6784	Overweight	1731.45	1.5	3	2.4	4	3	2.66667	4	3	1	0	0	5.6	23.37	0	0	0	0	0	24.87	0	0.28	0	0.38	0.32	0	0	0	0
306	no	3	alimentary	medium	2	6.1579	117	117	6	50	female	Single	4	Elementary school	1	no	84	1.55	34.9636	Obesity I	1260	1.83333	3	3.8	3	3.33333	4	3.33333	2.33333	2.33333	7.92	0	7.69	0	3.22	0	0	0	0	26.67	0.21	0.57	0	0.09	0	15.27	0	0	5.21
307	no	3	alimentary	medium	2	6.1579	117	117	6	31	female	Married	2	Middle school	1	no	55.1	1.48	25.1552	Overweight	1245.91	3.33333	2.33333	3.6	4	2.66667	4	4	2	1	7.21	0	7.78	0	0	0	0	0	0	24.39	0	0.49	0	0.39	0.32	7.32	0	0	13.66
309	no	3	alimentary	medium	2	6.1579	117	117	6	49	female	Single	3	Elementary school	1	no	75.3	1.57	30.5489	Obesity I	913.7	1.5	3	2.6	4	2.33333	2.33333	4	3.66667	2	5.58	0	9.64	0	0	21.12	0	0	0	29.42	0	4.24	0	0.12	0	0	0	0	11.33
311	no	3	alimentary	medium	2	6.1579	117	117	6	53	female	Single	0	High school	1	no	74.8	1.59	29.5874	Overweight	1668.4	4	3	3.6	3	2	1.66667	3	2.33333	2.33333	0	0	18.47	8.3	0	0	0	0	7.93	3.7	0	0	0	0.3	0.3	10.87	0	0	14.82
313	no	3	alimentary	medium	2	6.1579	117	117	6	35	female	Divorced	3	Middle school	1	no	57.8	1.47	26.7481	Overweight	2562.26	2	1.5	1.8	3	1	1.66667	1	2.33333	1	3.55	0	10.32	21.06	12.67	0	0	8.71	1.74	0	0	1.82	0	0.17	0.29	0	0	0	9.75
334	no	3	alimentary	medium	2	6.1579	117	117	6	51	female	Married	4	Middle school	1	no	63.9	1.46	29.9775	Overweight	1271.58	1.16667	1	3	4	1	3	1	2.33333	1	5.21	0	3.42	0	0	0	0	0	11.89	4.58	0	0.06	0	0.11	0	0	0	0	5.92
337	no	3	alimentary	medium	2	6.1579	117	117	6	41	female	Single	2	High school	1	no	53.3	1.52	23.0696	Normal weight	1519.76	3	3	3	4	1	4	3	3.33333	1	10.02	0	11.6	0	0	0	0	21.23	5.27	0.22	0	1.28	0	0.35	0	0	1.29	0	11.41
339	no	3	alimentary	medium	2	6.1579	117	117	6	32	male	Married	1	Graduate	2.1	yes	74.5	1.71	25.4779	Overweight	1051.81	3.33333	1	2.2	4	4	2.66667	2.33333	3	2	12.18	0	0	0	0	0	11.82	0	0	10.42	0	0.89	0	0.29	0	9.64	3.31	0	24.18
340	no	3	alimentary	medium	2	6.1579	117	117	6	29	female	Married	1	High school	1.5	no	82	1.53	35.0293	Obesity II	1842.04	2.5	1.5	3	4	3.33333	3.33333	1	3	1.66667	0	0	5.06	0	23.47	2.33	9.82	0	0	14.59	0	0	0	0.13	0	0	0.37	12.6	0
341	no	3	alimentary	medium	2	6.1579	117	117	6	28	female	Single	0	High school	1.5	no	63.7	1.59	25.1968	Overweight	1823.07	2.83333	2	3	4	3.33333	2	4	2.33333	1	4.67	0	7.22	0	23.13	0	0	0	4.88	0	0	0.48	0	0.1	0	4.73	0.37	0	1.59
342	no	3	alimentary	medium	2	6.1579	117	117	6	28	female	Single	1	Middle school	1	no	73.3	1.58	29.3623	Overweight	1575.09	1	1.33333	3	4	1	1.66667	1	3	1	5.6	0	20.27	22.22	0	0	18.68	0	0	0	0	1.05	0	0.37	0.32	0	0	0	0.86
343	no	3	alimentary	medium	2	6.1579	117	117	6	34	female	Married	3	Middle school	1	no	94.4	1.55	39.2924	Obesity II	1285.99	2	2.66667	3.2	4	1	1.66667	4	3.33333	3	11.9	0	7.53	0	0	0	22.89	0	0	0	0	0.81	0	0.27	0	0	1.35	0	8.99
344	no	3	alimentary	medium	2	6.1579	117	117	6	43	female	Married	1	Middle school	1	no	84.8	1.56	34.8455	Obesity I	1379	2	2.16667	3.2	4	3	2	2	1	2	3.53	0	6.39	22.77	0	0	10.67	0	0	12.68	0	0.42	0	0.27	0.62	3.19	0.57	0	10.58
345	no	3	alimentary	medium	2	6.1579	117	117	6	32	female	Married	1	High school	1	no	82.8	1.55	34.4641	Obesity I	2811.78	1	1.66667	3	3	2.33333	3	1	3	1	6.49	0	5.17	0	0	0	37.99	0	0	7.86	0	0.5	0	0.16	0	2.81	0	0	0
346	no	3	alimentary	medium	2	6.1579	117	117	6	38	female	Single	4	Elementary school	1	no	85.6	1.6	33.6475	Obesity I	1318.56	2.83333	2	3	4	1	3.33333	3	2.66667	1	7.57	0	18.37	14.99	0	0	22.32	0	0	0	0	0	0	0.36	0.31	0	0	0	0
347	no	3	alimentary	medium	2	6.1579	117	117	6	53	female	Married	5	Middle school	1	no	73.3	1.55	30.7077	Obesity I	1943.51	2	1.66667	2.4	4	1	2	3	2.33333	1.66667	7.83	0	6.26	0	0	0	30.29	1.6	4.09	0	0.07	1.76	3.41	0.24	0	0	0	0	4.64
502	no	5	alimentary	small	1	1.85185	50	50	12	23	male	Single	0	Graduate	2.7	no	82.8	1.84	24.4565	Normal weight	3476.62	3.5	1.66667	3.2	3.25	2.33333	3	1.33333	3	1	5.19	0	0.69	0	6.22	0	0	0	0	10.75	0	1.27	0	0.18	6.33	1.84	1.14	0	0.79
503	no	5	alimentary	small	1	1.85185	50	50	12	29	male	Single	0	Middle school	1.1	no	68.3	1.66	24.7859	Normal weight	1793.17	4	2.33333	3	4	3	2.66667	4	2.33333	2.66667	5.01	0	10.8	0	0	0	16.41	0	0	0	0.17	1.37	0	0.17	0	0	1.61	0	3.67
504	no	5	alimentary	small	1	1.85185	50	50	12	33	female	Single	0	Middle school	1	no	60.6	1.62	23.091	Normal weight	908.5	4	2.83333	2.8	4	1.66667	2	1.33333	4	3	9.89	0	9.7	0	0	0	32.39	27.3	0	1.56	0	1.52	0	1.47	0	1.43	0	0	0
511	no	5	alimentary	small	1	1.85185	50	50	12	39	male	Single	0	Illiterate	1	no	59.3	1.7	20.519	Normal weight	1512.54	2.83333	2.66667	3	3	3	4	3	3	2	5.94	0	6.16	0	0	0	19.46	16.4	0	0	0	0.4	0	0.88	0	0	4.2	0	0
513	no	5	alimentary	small	1	1.85185	50	50	12	39	male	Single	0	Elementary school	1	no	62.7	1.68	22.2151	Normal weight	1395.5	1.83333	2.16667	3.4	4	2.66667	3.66667	1	3.33333	1.66667	12.93	0	13.17	0	0	0	21.93	0	0	1.01	0	1.72	0	0.64	0.7	0	0	0	0
514	no	5	alimentary	small	1	1.85185	50	50	12	39	male	Single	2	Elementary school	1.2	yes	80.3	1.79	25.0616	Overweight	1717.63	3	4	2.6	4	2.33333	2.66667	2.66667	3	4	7.87	0	5.64	13.75	0	0	17.13	0	0	0	0	0.72	0	0.18	0	0	1.01	0	0
515	no	5	alimentary	small	1	1.85185	50	50	12	41	male	Married	3	High school	2.3	yes	75	1.65	27.5482	Overweight	2137.7	3	3.5	3	3.75	2	4	2.66667	3.33333	3	4.24	0	10.81	6.31	0	0	20.65	5.22	0	0.61	0	0.89	0	0.45	0.39	0	1.8	0	0
516	no	5	alimentary	small	1	1.85185	50	50	12	25	male	Married	0	High school	1.3	yes	74.5	1.74	24.6069	Normal weight	2416.48	3.66667	3.66667	2.6	3.5	2.33333	4	4	3	4	2.88	0	3.85	0	0	0	0	0	0	28.61	0.14	0.73	0	0.14	0.15	7.13	4.97	0	0
518	no	5	alimentary	small	1	1.85185	50	50	12	29	female	Married	0	Middle school	1	no	73.8	1.64	27.439	Overweight	1541.59	3.5	3.5	2.8	3.75	3	3	3.66667	4	2.66667	2.94	0	3.14	0	0	0	19.09	12.42	0	0	0.27	1.08	0	0.1	0	0	0	0	3.75
527	no	5	alimentary	small	1	1.85185	50	50	12	39	male	Divorced	1	Elementary school	1	no	53.5	1.68	18.9555	Normal weight	2021.47	3.5	2.33333	2.6	2	1.66667	4	3.33333	3	2.33333	8.92	0	19.17	0	0	0	14.56	12.27	0	8.67	0	0.74	0	0.84	0.3	0	0	0	4.41
528	no	5	alimentary	small	1	1.85185	50	50	12	39	male	Married	5	Middle school	1	no	90.1	1.65	33.0946	Obesity I	2758.91	3	3	2.4	3.25	2.33333	3.33333	3.33333	3.33333	2.66667	4.9	0	7.02	0	0	0	0	13.88	0	0	0	0.34	0	0.11	0	0	0.71	0	0
529	no	5	alimentary	small	1	1.85185	50	50	12	37	male	Married	3	Middle school	1.3	no	95.3	1.69	33.3672	Obesity I	2330.35	2	1.83333	2.4	3.75	3	3.66667	2	3	1.33333	19.61	0	15.99	1.7	0	0	12.63	0	5.68	5	0	1.44	0	0.47	0	3.78	1.18	0	0.24
530	no	5	alimentary	small	1	1.85185	50	50	12	32	male	Married	1	Middle school	1.1	no	72	1.7	24.9135	Normal weight	1562.43	3.83333	2.16667	1.4	3.5	3.33333	2.66667	4	3.33333	2	11.55	0	12.4	0	0	0	18.84	0	0	15.52	0	1.35	0	0.26	0	0	0	0	0
531	no	5	alimentary	small	1	1.85185	50	50	12	48	male	Married	2	Elementary school	1	no	57	1.7	19.7232	Normal weight	1127.56	3.66667	3.33333	3	3	3.33333	3.66667	3.66667	2.33333	3.33333	7.97	0	8.59	11.96	0	0	26.1	0	0	0	0.39	0.46	0	0.27	0	0	0	0	0
532	no	5	alimentary	small	1	1.85185	50	50	12	47	male	Married	3	Elementary school	1.1	no	79.8	1.7	27.6125	Overweight	1950.63	2.33333	2.83333	1.8	3.25	3	3	2.33333	2	1.66667	11.57	0	14.9	0	0	0	22.63	16.17	0	10.13	0	1.45	0	0.33	0.19	0	1.4	0	0
534	no	5	alimentary	small	1	1.85185	50	50	12	36	female	Married	1	Graduate	2.3	yes	50.9	1.6	19.8828	Normal weight	1287.99	3.66667	4	2.6	4	3.66667	3.66667	3.66667	3.66667	4	0	0	11.96	10.47	0	0	0	0	0	0	0.47	0.58	0	0.31	1.38	0	0	0	0
535	no	5	alimentary	small	1	1.85185	50	50	12	36	male	Single	2	Elementary school	1	no	58.2	1.68	20.6207	Normal weight	3556.96	2.83333	3.66667	3.6	3	2	3.66667	4	4	3.66667	2.53	0	4.09	3.79	0	0	8.27	10.46	0	0	0	0.15	0	0.58	0.07	0	0	0	0
537	no	5	alimentary	small	1	1.85185	50	50	12	24	male	Single	1	High school	1.2	no	61.2	1.82	18.476	Underweight	1888.35	2.16667	2	4	4	3	2.33333	2	3	3	4.76	0	9.34	0	0	0	15.59	11.82	0	0	0	0.52	0	0.19	0.38	0	1.45	0	2.36
538	no	5	alimentary	small	1	1.85185	50	50	12	22	male	Single	1	Elementary school	1.1	no	88.3	1.85	25.7999	Overweight	3037.08	3.5	3.83333	3	3.25	3.33333	2.66667	2.33333	2	2	8.9	0	3.07	2.22	0	0	19.38	0	0	4.83	0	0.64	0	0.21	0	1.45	1.9	0	0
539	no	5	alimentary	small	1	1.85185	50	50	12	18	male	Single	1	Elementary school	1	no	58.1	1.67	20.8326	Normal weight	1581.59	2.5	2.5	2.6	4	3	3.33333	1.66667	3	3	5.68	0	12.25	12.79	0	0	18.61	0	0	0	0.19	1.26	0	0.19	0	6.82	0	0	0
540	no	5	alimentary	small	1	1.85185	50	50	12	20	male	Married	0	Middle school	1.1	no	75.4	1.81	23.0152	Normal weight	2134.21	3.33333	3.16667	3.2	3.5	3	3.33333	3.33333	2.66667	3.66667	16.91	0	9.08	12.64	0	0	25.44	0	0	13.76	0	1.17	0	0.39	0	0	3.83	0	0
541	no	5	alimentary	small	1	1.85185	50	50	12	20	female	Single	0	High school	1	no	71.2	1.57	28.8856	Overweight	935.28	2.16667	3	2.4	3.25	2.33333	4	3	3	1.66667	9.6	0	20.72	0	0	0	0	11.93	0	0	0	0.56	0	0.32	0.38	0	1.44	0	0
542	no	5	alimentary	small	1	1.85185	50	50	12	43	female	Married	2	Elementary school	1	no	53.5	1.61	20.6396	Normal weight	956.14	3.5	2.83333	2.2	4	2.33333	3	3.66667	3.66667	3.33333	0	0	0	41.11	0	0	0	25.21	0	0	0	0.88	14.69	0	0	0	0	0	13.16
543	no	5	alimentary	small	1	1.85185	50	50	12	22	male	Single	0	High school	1	no	72.6	1.78	22.9138	Normal weight	2069.81	3.66667	3.33333	3	3.5	2	4	4	3.66667	3.66667	4.34	0	2.22	2.42	0	0	35.55	0	0	0	0	0.29	0	0.19	0.02	0	0	0	44.97
544	no	5	alimentary	small	1	1.85185	50	50	12	26	female	Married	0	Graduate	1.3	yes	72.8	1.61	28.0853	Overweight	2046.22	2.83333	2	4	3.5	2.33333	3.66667	3	3	2.66667	0	0	7.1	0	0	0	14.38	5.45	4.35	0	0	0	0	0.17	0.17	0	0	0	4.36
545	no	5	alimentary	small	1	1.85185	50	50	12	29	female	Married	1	High school	1.5	yes	57.1	1.59	22.5861	Normal weight	1273.62	3.16667	3.66667	3.2	3.5	3.33333	3	2.33333	3.66667	3.33333	7.05	0	3.41	0	0	0	0	8.76	6.29	11.71	0	1.71	0	0.25	0.56	0.52	3.29	0	0
546	no	5	alimentary	small	1	1.85185	50	50	12	29	male	Single	2	Elementary school	1	no	89.9	1.73	30.0378	Obesity I	2504.91	2.83333	2.66667	3	4	2	2.66667	3.33333	3	2.33333	7.17	0	11.6	21.54	0	0	5.87	0	0	0	0	1.05	5.42	0.29	0	1.71	1.29	0	10.38
601	no	6	alimentary	medium	2	7.72	193	193	6	39	male	Married	2	Middle school	2.4	no	64.9	1.78	20.4835	Normal weight	5083.89	1	1	3.2	4	4	4	2	1.66667	1.66667	1.9	0	0.9	0	0	0	8.68	0	0	7.22	0	0.13	0	0.07	0	0	0	0	6.01
603	no	6	alimentary	medium	2	7.72	193	193	6	23	male	Married	0	High school	1.3	no	72.3	1.7	25.0173	Overweight	4094.78	3	3.16667	2.6	4	3	3.33333	2.33333	1	1	0	0	0	0	0	0	0	21.8	21.73	0	0	0.41	0	0.12	1.3	1.36	0	0	1.41
607	no	6	alimentary	medium	2	7.72	193	193	6	26	male	Married	0	Middle school	1.1	no	71	1.71	24.281	Normal weight	2322.32	3.33333	1.33333	1.4	4	4	2.66667	4	2	1.66667	4.47	0	7.59	0	0	0	12.67	0	12.45	0	0.07	1.72	0	0.17	0	0	2.36	0	7.47
612	no	6	alimentary	medium	2	7.72	193	193	6	24	male	Married	1	High school	1.5	no	70.2	1.68	24.8724	Normal weight	2317.81	1.16667	1	2.2	4	1	3.33333	2	2.66667	1.66667	6.6	0	1.98	0	0	0	12.7	0	24.95	0	0	0.47	0	0.16	0.77	1.27	0.64	0	13.13
613	no	6	alimentary	medium	2	7.72	193	193	6	24	male	Married	0	Middle school	1.2	no	66	1.72	22.3094	Normal weight	2819.22	2.5	2.33333	2.2	4	3.66667	3	1.66667	1	1	4.16	0	3.13	0	0	0	26.1	8.55	0	0	0	1.14	4.49	0.14	0.47	1.28	0.79	0	20.87
614	no	6	alimentary	medium	2	7.72	193	193	6	25	male	Single	0	High school	1.4	no	83.9	1.72	28.3599	Overweight	3783.57	2.33333	1.83333	4	4	4	4	3.66667	1.66667	1	1.35	0	7.45	8.3	0	0	0	0	0	14.21	0	0.14	0	0.05	0.35	1.16	0.47	0	49.93
618	no	6	alimentary	medium	2	7.72	193	193	6	26	male	Married	2	Middle school	1.7	yes	81.8	1.64	30.4134	Obesity I	1797.94	2.66667	2.5	3	4	3	3	1	2.33333	3.66667	7.17	0	2.69	22.51	0	0	16.37	0	0	0	0	2.69	0	0.39	0.04	0	1.33	0	3.35
619	no	6	alimentary	medium	2	7.72	193	193	6	30	male	Married	0	Middle school	1.4	no	91.5	1.76	29.539	Overweight	1724.83	3.16667	3.5	4	4	3.33333	3.33333	2.33333	3.66667	1	5.21	0	22.98	3.91	0	0	8.87	0	0	0	0.08	1.52	0	0.24	0.17	1.41	3.87	0	0
622	no	6	alimentary	medium	2	7.72	193	193	6	50	male	Married	3	Middle school	1.5	no	80.1	1.59	31.6839	Obesity I	1960.76	2.66667	4	2.4	4	3	2.66667	2.33333	3	2	4.92	0	4.5	10.32	0	0	0	0	0	14.04	0	0.54	0	0.36	0.68	7.71	5.87	0	2.52
623	no	6	alimentary	medium	2	7.72	193	193	6	41	male	Married	0	Middle school	1.2	no	74	1.7	25.6055	Overweight	1659.35	3	2	3	4	3.66667	4	3.66667	3.33333	1	4.73	0.21	11.08	6.17	0	0	0	0	4.45	6.28	0.05	1.37	0	0.58	0.37	4.89	2.37	0	0
625	no	6	alimentary	medium	2	7.72	193	193	6	23	male	Single	0	High school	1	no	65.4	1.66	23.7335	Normal weight	4337.32	4	3	2.2	4	3.33333	3	3	3	1	1.58	0.8	2.15	9.12	0	0	6.79	11.01	0	10.38	0	0.49	0	0.14	0.96	3.43	1.72	0	4.11
628	no	6	alimentary	medium	2	7.72	193	193	6	24	female	Single	0	Graduate	1	yes	74.3	1.64	27.6249	Overweight	1827.39	3.66667	4	4	4	4	4	3.66667	3	3	3.31	0	2.38	9.23	0	0	8.05	6.79	0	11.49	0	1.72	0	0.85	0	0.36	0.49	0	3.11
629	no	6	alimentary	medium	2	7.72	193	193	6	24	female	Married	0	High school	1	no	54.9	1.54	23.1489	Normal weight	1636.89	2.33333	4	4	4	3.66667	3.33333	2.66667	2.66667	1	9.56	0	5.92	8.24	0	0	0	0	6.74	4.46	0	2.5	0	0.53	0.29	1.8	3.35	0	0
632	no	6	alimentary	medium	2	7.72	193	193	6	30	male	Married	1	High school	1.1	no	94.7	1.75	30.9224	Obesity I	1492.54	2.66667	3.16667	2.2	4	1	2.33333	1	3	1	12.09	0	12.98	13.56	0	0	0	0	0	0	0	0.83	0	0.28	1.19	0	1.2	0	8.94
638	no	6	alimentary	medium	2	7.72	193	193	6	32	female	Single	2	High school	1	no	68.9	1.63	25.9325	Overweight	1017.3	2	2	3	3	3.33333	3.66667	3	3	1	5.02	0	2.32	0	0	0	28.93	11.69	0	0	0	0.37	6.22	0.34	0.23	0	1.76	0	5.68
643	no	6	alimentary	medium	2	7.72	193	193	6	27	female	Married	2	High school	2	yes	48.7	1.59	19.2635	Normal weight	2900.21	1.83333	1.83333	3.2	4	2.66667	2.33333	1	2.33333	1.66667	3.1	0	6.08	16	0	0	5.07	10.69	3.07	0	0.11	0.88	0	1.45	0.26	0	1.41	0	8.77
644	no	6	alimentary	medium	2	7.72	193	193	6	34	male	Single	0	Graduate	1.9	yes	81.8	1.78	25.8174	Overweight	3372.31	3	2.66667	2.2	3	2	3	2	1	2.33333	5.35	0	5.45	0	0	0	0	3.31	0	15.94	0	0.47	0	0.14	0.63	5.04	3.56	0	13.02
645	no	6	alimentary	medium	2	7.72	193	193	6	29	female	Single	0	Graduate	1.8	yes	53.3	1.54	22.4743	Normal weight	2542.96	2.5	1	4	4	4	3.33333	2.66667	2.33333	2.33333	2.99	0	1.71	7.96	0	0	0	4.88	0	28.41	0	0.42	0	0.58	0.79	2.12	1.05	0	5.47
646	no	6	alimentary	medium	2	7.72	193	193	6	30	female	Single	0	Post graduate	2	yes	64.1	1.62	24.3903	Normal weight	2407.37	2.66667	3	1.4	4	3	2.33333	3	3.66667	4	2.12	0	0.93	0	0	0	6.11	4.64	0	19.13	0	0.56	0	0.18	0.89	3.5	0.74	0	19.21
647	no	6	alimentary	medium	2	7.72	193	193	6	32	female	Married	0	Graduate	2	yes	84.2	1.64	31.3058	Obesity I	1088.5	3	2.33333	3.2	4	4	3.33333	4	2.33333	1.66667	2.31	0	4.05	0	0	0	13.52	0	0	18.52	0	0.6	6	0.4	0	5.97	0	6.72	4.1
648	no	6	alimentary	medium	2	7.72	193	193	6	36	female	Married	0	High school	1	no	65.7	1.53	28.0661	Overweight	1884.26	1.33333	1.33333	2.6	4	1	3	1	1	1	10.21	0	9.36	0	0	0	0	12.67	21.22	0	0	0.84	0	1.65	0	0	0.79	0	0
649	no	6	alimentary	medium	2	7.72	193	193	6	27	female	Single	0	Graduate	1	yes	53.5	1.6	20.8984	Normal weight	2024.09	2.33333	2.16667	2.4	4	1	3.33333	1	1	1	3.87	0	0	0	0	0	14.54	18.92	4.36	0	0	0.33	0	1.95	0	0	0.74	0	31.88
650	no	6	alimentary	medium	2	7.72	193	193	6	23	female	Married	1	High school	1.2	no	43.9	1.55	18.2726	Underweight	1840.82	2.33333	2.5	3.4	4	1	2	3	3	1	11.09	0	9.58	0	0	0	0	10.1	31.16	0	0	0.93	10.32	0.28	0.19	0.71	1.24	0	0
651	no	6	alimentary	medium	2	7.72	193	193	6	29	female	Single	0	Post graduate	1.7	yes	47.2	1.65	17.337	Underweight	2402.5	2.83333	3.5		4	2.66667	3.33333	3.66667	3.33333	1	4.25	0	1.81	0	0	0	12.25	0	2.34	16.57	0	0.32	0	1.55	0.21	2.86	0.62	0.51	8.67
701	no	7	textile	medium	8	5.65217	130	130	6	45	female	Married	1	High school	1.2	yes	61.6	1.55	25.64	Overweight	1316.07	2.33333	1	1.8	4	3.33333	1.66667	3.33333	2.66667	1.66667	0	0	3.68	0	0	0	0	0	0	20.74	0.1	1.3	0	0	0	10.69	2.6	0	30.04
702	no	7	textile	medium	8	5.65217	130	130	6	53	female	Married	1	Middle school	1	no	82.4	1.53	35.2001	Obesity II	1318.59	2.83333	1.33333	2.2	4	2.33333	4	2	2.33333	1	3.87	0	1.79	8.59	0	0	11.16	7.52	0	24.82	0	1.54	0	0.49	0.1	0	0	0	5.79
703	no	7	textile	medium	8	5.65217	130	130	6	62	female	Divorced	3	High school	1	no	52.5	1.44	25.3183	Overweight	1473.72	1	1.33333	3	3	1	3	1	1.66667	1	0	0	6.32	13.73	0	0	19.97	0	0	0	0	0	0	0.42	0.34	5.85	0	0	0
705	no	7	textile	medium	8	5.65217	130	130	6	59	female	Married	2	Elementary school	2	no	68.5	1.57	27.7902	Overweight	2780.28	1	2.33333	4	4	1	3	2	2.33333	1	8.08	0	3.48	0	0	0	15.88	0	0	35.51	0	0.05	0	0.32	0.34	0	0	0	8.83
707	no	7	textile	medium	8	5.65217	130	130	6	52	female	Married	4	Elementary school	1	no	56.8	1.5	25.2444	Overweight	1472.18	3.66667	2.5	3.4	4	4	4	4	4	4	8.16	0	20.93	0	0	0	10	3.37	8.15	0	0	0.66	8.6	0.29	0.15	5.38	0	0	6.08
708	no	7	textile	medium	8	5.65217	130	130	6	52	female	Married	0	Middle school	1	no	55.7	1.58	22.3121	Normal weight	915.34	3	3	4	4	3.33333	4	3.33333	4	2	18.6	0	0	29.48	0	0	0	27.1	9.64	1.32	0	2.41	0	0.73	0.59	0	10.02	0	0
709	no	7	textile	medium	8	5.65217	130	130	6	49	female	Single	0	Elementary school	1	no	62.9	1.57	25.5183	Overweight	2381.24	3	1	1.8	3	3	3	3.33333	3	1.66667	2.05	0	0	0	4.48	0	0	9.37	0	35.57	0	0.21	0	0.14	0.39	0.92	0	0	3.04
712	no	7	textile	medium	8	5.65217	130	130	6	29	male	Single	0	Elementary school	1	no	101.9	1.75	33.2735	Obesity I	2007.67	1.5	1.33333	4	4	1	4	1	2.33333	1	12.71	0	9.65	20.16	0	0	21.99	0	0	0	0	0.96	0	0.38	0.2	2.19	0	0	6.67
714	no	7	textile	medium	8	5.65217	130	130	6	51	female	Single	1	Elementary school	1	no	52.2	1.57	21.1773	Normal weight	962.86	3.16667	4	1.4	3.5	3	3	3	2.33333	1.66667	4.7	0	5.93	11.72	0	0	0	0	0	29.32	0	0.51	0	0.37	0.29	0	0	0	8.13
716	no	7	textile	medium	8	5.65217	130	130	6	48	female	Married	0	Elementary school	1	no	56.4	1.44	27.1991	Overweight	1975.39	1.16667	1	4	4	1	3	3.33333	4	1	4.55	0	0	0	0	0	14.9	15.69	0	0	0	0.35	0	0.14	0.09	17.64	0	0	30.22
717	no	7	textile	medium	8	5.65217	130	130	6	37	female	Married	1	Middle school	1	no	54.8	1.52	23.7188	Normal weight	985.44	3.66667	2.66667	1	4	4	2	4	1	1.66667	0	0	0	0	6.07	0	0	0	0	20.76	0	0	3.8	0	0	15.35	0	13.25	38.62
723	no	7	textile	medium	8	5.65217	130	130	6	50	female	Married	1	Middle school	1	no	80.5	1.54	33.9433	Obesity I	1897.5	1.5	1	3	3	3	4	1	1.66667	1	2.69	0	5.11	0	0	0	0	0	4.65	14.17	0	0.16	0	0.1	0	0	0	0	13.23
725	no	7	textile	medium	8	5.65217	130	130	6	45	female	Married	0	Middle school	1	no	57.8	1.58	23.1533	Normal weight	1221.87	2.66667	3	3.4	4	4	2.33333	3.33333	4	1	0	0	0	16.56	4.89	0	0	0	0	5.98	0	0	0	0.39	0	5.97	0	0	20.48
727	no	7	textile	medium	8	5.65217	130	130	6	60	female	Widower	5	Elementary school	3.6	no	59.5	1.46	27.9133	Overweight	646.67	1	2	4	4	1	2	2	2.33333	1	0	0	0	20.86	0	0	0	0	10.23	0	0	0	0	0.5	0.17	24.51	0	0	43.67
728	no	7	textile	medium	8	5.65217	130	130	6	49	female	Married	2	Middle school	1	no	49.3	1.45	23.4483	Normal weight	1950.22	2.33333	3	4	4	2.33333	2.66667	3	3	1	0	0	0	6.92	0	0	7.55	12.72	0	19.11	0	0	0	0.51	1.72	13.66	1.76	0	0
729	no	7	textile	medium	8	5.65217	130	130	6	48	female	Single	0	Elementary school	1	no	63.8	1.62	24.3103	Normal weight	1456.8	3.16667	3.66667	3.2	3.25	3	4	4	3.33333	2	0	0	9.97	14.37	0	0	0	0	0	12.58	0	0	0	0.22	0.25	13.47	0	0	1.98
732	no	7	textile	medium	8	5.65217	130	130	6	43	female	Widower	2	Middle school	1	no	53.4	1.43	26.1137	Overweight	1685.91	2.16667	3	2.4	2	3.33333	4	2.33333	2.33333	1	3.98	0	6.92	0	0	0	0	0	4.75	26.83	0	0.52	0	0.47	0.61	0	0	0	2.43
734	no	7	textile	medium	8	5.65217	130	130	6	59	female	Married	3	Middle school	1	no	66.3	1.59	26.2252	Overweight	1360.4	2.66667	3	3	4	3.33333	2.66667	3.33333	2.66667	3	6.6	0	3.38	0	0	0	0	0	0	29.64	0.27	0.7	0	0.32	0	2.62	0	0	7.97
735	no	7	textile	medium	8	5.65217	130	130	6	61	female	Divorced	2	Middle school	1	no	89.5	1.45	42.5684	Obesity III	1726.82	2.66667	1	2	4	1	3.33333	2	2.33333	1	2.83	0	2.81	0	0	0	0	0	41.21	13.97	0	0	0	0.38	0.31	6.73	0	0	0.85
736	no	7	textile	medium	8	5.65217	130	130	6	51	female	Married	2	Elementary school	1	no	74.2	1.53	31.6972	Obesity I	1768.28	3	1	3	4	1	2.33333	4	2.33333	1	3.8	0	4.14	0	0	0	14.06	0	0	15.44	0	0.22	0	0.13	0	11.36	1.63	0	7.45
737	no	7	textile	medium	8	5.65217	130	130	6	40	female	Single	0	Middle school	1	no	69.4	1.55	28.8866	Overweight	1320.34	1.66667	3	3	3	2.33333	4	3	2.33333	1	0	0	7.05	10.22	0	0	11.14	0	13.48	15.49	0	0	0	0.09	0	5.52	0	0	0
738	no	7	textile	medium	8	5.65217	130	130	6	55	female	Married	1	Middle school	1	no	59.8	1.51	26.2269	Overweight	634.9	1.66667	2.5	2.4	4	2.66667	4	3	2.33333	1	0	0	0	16.67	0	0	42.76	0	0	0	0	0	7.88	0	0	0	0	0	10.37
739	no	7	textile	medium	8	5.65217	130	130	6	47	female	Married	2	Elementary school	1	no	80.9	1.43	39.5618	Obesity II	1539.24	3	1	1.8	4	1	3	3	1.66667	1	2.79	0	6.29	0	0	0	0	0	0	33.79	0.11	0.95	0	0.1	0	7.09	0	0	11.73
801	no	8	textile	small	7	2.2	55	55	17	42	male	Married	1	Elementary school	1	no	97.3	1.73	32.5103	Obesity I	464.46	3.83333	4	3.8	4	4	2.33333	3	3	4	0	0	0	0	34.94	0	0	0	0	0	0	0	0	0.56	0.61	0	0	0	26.98
807	no	8	textile	small	7	2.2	55	55	17	28	male	Single	0	Graduate	1.5	yes	105.6	1.7	36.5398	Obesity II	2651.43	2	1.16667	3.4	4	1	1.66667	1	1	1	3.85	0	3.51	0	0	0	5.55	6.72	0	17.12	0	0.26	2.98	0.52	0	0.7	0	0	9.72
809	no	8	textile	small	7	2.2	55	55	17	42	female	Single	3	High school	1	no	86.1	1.66	31.2455	Obesity I	3029.24	3.5	3.16667	2	4	4	4	4	2.66667	3	0	0.5	4.8	9.59	0	0	4.86	0	5.81	0	0	0.24	0	0.93	0	0	1.13	0	8.13
812	no	8	textile	small	7	2.2	55	55	17	65	male	Married	4	High school	2.9	yes	60.8	1.67	21.8007	Normal weight	1636.4	3.66667	2.66667	4	4	4	4	3	3	4	0	0	4.48	4.12	0	0	17.98	0	0	0.28	0	0.79	0	0.1	0	3.83	0	0	16.43
813	no	8	textile	small	7	2.2	55	55	17	59	female	Single	0	High school	3.1	yes	71.2	1.54	30.0219	Obesity I	1488.05	1	1	1.6	4	1	2	1	3.33333	1	2.89	0	2.92	0	0	0	19.78	8.33	0	0	0	0.25	0	0.49	0	8.73	0	0	4.42
814	no	8	textile	small	7	2.2	55	55	17	22	female	Single	0	High school	1.2	yes	54.1	1.59	21.3995	Normal weight	1660.11	2.83333	1.83333	1.6	3	3	1.33333	3	2.33333	2	6.15	0	4.41	0	0	0	22.16	0	0	13.97	0	0.94	0	0.38	0.4	0.04	0	0	17.12
816	no	8	textile	small	7	2.2	55	55	17	52	male	Single	2	Middle school	5.3	yes	86	1.65	31.5886	Obesity I	2689.7	3.5	4	4	4	4	3.33333	4	4	4	0	0	0	0	0	0	0	4.15	8.27	5.72	0	0.73	0	0.06	0.16	0	0	0	4.43
818	no	8	textile	small	7	2.2	55	55	17	25	female	Married	1	High school	0.9	no	59.6	1.64	22.1594	Normal weight	2645.26	1.33333	1		3	2.66667	2.33333	1	1.33333	1	1.03	0.15	8.31	5.31	0	0	0	3.75	13.86	11.05	0.05	0.73	0	0.09	0.14	0	0	0	0
821	no	8	textile	small	7	2.2	55	55	17	36	male	Married	5	Middle school	1.1	no	91.8	1.7	31.7647	Obesity I	2580.31	3	2.66667	3.6	4	2.33333	3	2	4	3.33333	0	0.29	0	21.31	0	0	5.93	11.53	3.41	0	0	0	0	0.61	0.14	0	1.86	0	3.91
822	no	8	textile	small	7	2.2	55	55	17	24	female	Single	1	High school	1	no	70.2	1.5	31.2	Obesity I	931.38	1.83333	1.66667	2.8	3	1	4	1.66667	2	1	10.96	0	0	0	0	0	0	13.31	23.69	0	0	0.65	0	0.91	0	9.46	0	0	6.21
823	no	8	textile	small	7	2.2	55	55	17	39	female	Single	2	High school	1	no	59.3	1.55	24.6826	Normal weight	1591.07	3.66667	2.83333	1.4	3.75	4	2	4	2.33333	3	0	0	14.91	0	18.45	0	7.44	0	0	0	0.13	0.29	0	0.1	0	5.42	0	0	20.8
827	no	8	textile	small	7	2.2	55	55	17	38	female	Married	2	High school	1	no	67.7	1.58	27.1191	Overweight	2405.95	3.5	3.66667	3.4	3.5	3.33333	2.66667	4	3	3.33333	0	0	0	31.31	0	0	0	0	5.55	16.02	0	0	0	0.26	0.15	0	0	0	2.4
829	no	8	textile	small	7	2.2	55	55	17	34	male	Married	2	High school	2.2	no	99.5	1.7	34.4291	Obesity I	1432.36	1	1.66667	2.6	4	3.33333	3	1.33333	3.33333	1	13.48	0	9.19	9.42	0	0	10.27	0	0	0	0	16.42	0	0.52	0	16.04	0	0	3.3
834	no	8	textile	small	7	2.2	55	55	17	31	female	Married	0	Graduate	1	no	52.3	1.56	21.4908	Normal weight	2413.12	3	3.5	2.8	4	4	4	1	4	1	11.38	0	5.51	0	0	0	0	3.08	23.96	0	0	0.52	14.31	0.17	0	0	0.47	0	0
840	no	8	textile	small	7	2.2	55	55	17	22	female	Single	0	High school	1	no	61.1	1.58	24.4752	Normal weight	3169.51	2.66667	3	3.2	4	2	2.66667	1.66667	1	2	3.22	0	0	3.74	0	0	0	7.83	9.05	17.23	0	0.19	0	0.43	0	3.69	0	0	0
841	no	8	textile	small	7	2.2	55	55	17	25	female	Single	2	High school	1	no	54.7	1.46	25.6615	Overweight	1326.25	3.16667	2.33333	2.6	4	3.33333	4	3	2.33333	3	5.9	0	10.96	22.89	0	0	0	0	0	1.5	0	0.44	0	0.36	0	15.32	0	0	0
844	no	8	textile	small	7	2.2	55	55	17	39	male	Married	1	Middle school	1	yes	64.5	1.63	24.2764	Normal weight	2088.79	2.33333	3.16667	4	4	3	4	4	1.66667	2	2.17	0	4.64	11.14	0	0	0	0	26.4	21.15	0	0.12	0	0.08	0	0	0	0	5.7
845	no	8	textile	small	7	2.2	55	55	17	44	female	Married	1	High school	1.5	yes	69.2	1.57	28.0742	Overweight	2130.12	1	1	4	4	2	2	1	2.33333	1	3.43	0	0	15.83	0	0	0	9.46	8.35	0	0.13	1.35	0	0.16	0.17	4.05	0	0	0
846	no	8	textile	small	7	2.2	55	55	17	32	male	Single	0	High school	1	no	73.5	1.7	25.4325	Overweight	2897.83	2.83333	3.66667	2.8	4	2.33333	3	3	4	1.33333	0	0.26	0	0.35	0	0	0	0	3.04	13.42	0	0	0	0.46	0	5.03	1.18	0	9.75
847	no	8	textile	small	7	2.2	55	55	17	32	male	Single	0	High school	1	no	73.7	1.66	26.7455	Overweight	3062.76	4	2	4	2.5	1	2.66667	2.66667	2	2	2.93	0	0	0	0	0	16.81	8.1	0	0	0	0.31	0	0.12	0	0	0.89	0	2.15
848	no	8	textile	small	7	2.2	55	55	17	23	male	Single	0	High school	1.5	no	71.1	1.69	24.8941	Normal weight	4708.46	1.66667	1.5	1.2	4	1	1.66667	1.33333	1	1	10.84	0	9.36	0	0	0	9.38	0	0	0	0	1	0	0.28	0	0	0.99	0	0
849	no	8	textile	small	7	2.2	55	55	17	26	male	Married	1	High school	1.7	no	92.2	1.83	27.5314	Overweight	2505.98	3.83333	2.5	2.4	4	4	3	3.66667	2.66667	2	6.24	0	7.04	0	0	0	11.74	0	13.31	0.79	0	1.2	0	0.21	0	0	0.37	0	2.63
850	no	8	textile	small	7	2.2	55	55	17	26	female	Married	0	High school	1	yes	45.8	1.65	16.8228	Underweight	2120.54	3.33333	1	3.6	3	1	2.66667	2.66667	2.33333	1	3.06	0	3.46	0	0	0	0	42.11	0	0	0	2.11	0	0.09	1.34	0	1.36	0	0
851	no	8	textile	small	7	2.2	55	55	17	44	female	Single	3	High school	1	no	90.5	1.62	34.4841	Obesity I	2001.47	1	1	3	4	1	4	1	1.66667	1	3.36	0	10.92	2.96	0	0	15	0	14.43	0	0	0.3	0	0.08	1.16	0	0	0	0
852	no	8	textile	small	7	2.2	55	55	17	49	male	Married	2	High school	1.8	yes	69.9	1.67	25.0636	Overweight	2787.36	2.33333	4	3.2	4	1	4	1	3	1	4.85	0	4.95	4.84	0	0	0	17.8	0	10.51	0	0.51	0	1.16	0.47	0	1.29	0	0
1002	yes	10	textile	medium	17	5.38095	113	113	6	57	male	Widower	2	High school	2.3	yes	83.4	1.7	28.8581	Overweight	2129.08	2.66667	1.5	1	3	3	1.66667	3	3	1	7.58	0	13.48	0	0	0	0	0	6.27	44.06	0.01	1.6	0	0.37	0.22	0	1.54	0	3.06
1003	yes	10	textile	medium	17	5.38095	113	113	6	42	male	Married	2	High school	2	yes	65.5	1.69	22.9334	Normal weight	2728.96	4	3	2.2	4	4	4	3	1	1	6.61	0.5	12.42	0.83	11.89	3.14	0	0	5.7	16.06	0.22	1.54	0	0.21	0	14.3	1.48	0	8
1004	yes	10	textile	medium	17	5.38095	113	113	6	57	male	Married	5	Elementary school	1	no	86.6	1.62	32.998	Obesity I	1686.15	1	3	2.4	2.75	2.33333	4	1	2.33333	1	10.7	0	5.52	12	0	0	17.45	0	0	0	0.28	1.41	0	0.32	0.18	1.02	0.83	0	0
1005	yes	10	textile	medium	17	5.38095	113	113	6	41	female	Single	0	Graduate	1	no	53.8	1.63	20.2492	Normal weight	1578.7	2.5	2	3	4	4	4	1	3.66667	1	5.69	0	6.14	0	0	0	18.64	0	5.64	21.31	0	2.13	0	0.19	0	5.41	0	0	12.36
1006	yes	10	textile	medium	17	5.38095	113	113	6	40	female	Married	2	Middle school	1	no	71.3	1.55	29.6774	Overweight	2577.73	2.83333	1.5	3	4	2	3.33333	1	1.66667	1	1.98	0	7.13	13.08	0	0	11.42	0	0	5.21	0	7.04	0	0.24	0.19	3.84	0	0	0
1007	yes	10	textile	medium	17	5.38095	113	113	6	36	female	Married	2	High school	1.5	no	86.8	1.69	30.3911	Obesity I	1879.06	1.5	1.16667	1.4	4	2	1.66667	3.33333	2	1	0	0	3.87	0	12.1	0	0	0	0	21.46	0	2.34	0	0.13	0.13	0	0	0	20.42
1009	yes	10	textile	medium	17	5.38095	113	113	6	54	female	Married	5	High school	1.5	no	89.7	1.55	37.3361	Obesity II	1033.61	2.16667	3.5	3	4	3.33333	3.66667	3.33333	3.33333	3	9.87	0	4.69	0	0	0	0	0	0	32.38	0	2.88	0	0.88	0.23	0	0	11.13	0
1010	yes	10	textile	medium	17	5.38095	113	113	6	34	female	Married	1	High school	1.5	no	74	1.58	29.6427	Overweight	2008.05	3.16667	2	1.4	4	1	3		2	1	4.47	0	2.41	7.82	0	0	0	0	3.54	14.55	0.08	0.47	0	0.59	0.54	9.92	0	0	0
1011	yes	10	textile	medium	17	5.38095	113	113	6	28	female	Married	1	High school	1.5	no	61.2	1.53	26.1438	Overweight	1957.1	3.16667	1.33333	3	4	1	2.33333	1	3.33333	1	4.59	0	13.45	0	0	0	0	0	9.02	5.6	0	0.27	0	0.39	0.19	0	1.16	0	0
1014	yes	10	textile	medium	17	5.38095	113	113	6	41	female	Married	0	Graduate	1.5	no	52.7	1.45	25.0654	Overweight	770.73	3.33333	1.16667	1.8	4	2.66667	4	4	1	2	0	0	6.28	0	0	0	19.09	0	0	9.52	0.72	8.03	0	0.41	0.47	5.71	0	0	9.9
1017	yes	10	textile	medium	17	5.38095	113	113	6	46	male	Single	3	Middle school	1.7	no	90.1	1.67	32.3066	Obesity I	2631.33	1	2.5	2.4	4	3	2.66667	3	3.33333	1	3.88	0	3.54	0	0	0	0	0	33.81	20.43	0	0.57	0	0.17	3.88	0	0	0	6.73
1018	yes	10	textile	medium	17	5.38095	113	113	6	42	female	Divorced	1	High school	1.3	no	97.6	1.58	39.0963	Obesity II	1672.28	2.5	2.66667	1.8	3.25	2	3.33333	2.33333	1.66667	1	2.91	0	14.56	13.91	0	0	0	0	0	11.37	0	1.06	0	0.31	0.21	0	1.68	0	0
1019	yes	10	textile	medium	17	5.38095	113	113	6	34	female	Married	1	High school	1	no	60.9	1.53	26.0156	Overweight	1757.95	2.66667	1.5	3.2	4	3	4	4	2.66667	2	5.11	0	31.51	0	0	0	19	0	0	0	0.05	0.73	0	0.2	0	0.23	0.77	0	5.79
1020	yes	10	textile	medium	17	5.38095	113	113	6	31	female	Married	0	High school	1.5	no	61	1.52	26.4024	Overweight	1688.45	2.33333	2	3.6	3	3.33333	2.66667	4	4	2	3.02	0.09	2.57	7.99	0	0	10.72	0	4.9	0.78	0	3.34	0	0.57	0.28	4.96	1.62	0	4.56
1022	yes	10	textile	medium	17	5.38095	113	113	6	49	female	Single	1	Middle school	1	no	59.7	1.49	26.8907	Overweight	1385.55	1.66667	1	4	4	2.33333	4	1	3.66667	1	7.37	0	3.5	21.11	0	0	0	0	0	39.41	0	0.85	0	0.42	0.22	3.18	0	0	0
1024	yes	10	textile	medium	17	5.38095	113	113	6	44	female	Single	3	High school	1	no	72.5	1.54	30.5701	Obesity I	1682.01	2	2.5	2.6	3	3.33333	3	4	3.33333	1	6.07	0.13	3.91	12.03	0	0	17.5	0	7.93	0	0	0.46	0	0.44	0.29	0	0	0	1.68
1025	yes	10	textile	medium	17	5.38095	113	113	6	40	female	Married	0	High school	1	no	62.3	1.56	25.5999	Overweight	2419.76	2.5	3.66667	3.6	4	1	2	1	2.33333	1	9.3	0	4	8.36	0	0	0	0	23.9	2.72	0	0.56	0	0.41	0.12	0	1.96	14.61	8.89
1029	yes	10	textile	medium	17	5.38095	113	113	6	35	male	Married	1	High school	1.6	yes	67.7	1.66	24.5682	Normal weight	2176.7	1.83333	1	2	3	3	2.33333	2.66667	2	1	4.69	0	4.45	3.63	0	0	13.79	0	0	31.31	0	0.8	0	0.32	0	3.39	0.38	0	11.46
1030	yes	10	textile	medium	17	5.38095	113	113	6	50	male	Married	2	High school	1.9	no	85.9	1.73	28.7013	Overweight	2145.74	2.16667	3	3	3	2.66667	2.66667	2	3	3	3.65	0.14	4.11	6.29	0	0	0	0	0	4.6	0	1.3	0	0.51	0.38	8.12	1.28	0	0
1031	yes	10	textile	medium	17	5.38095	113	113	6	41	female	Single	0	High school	1	no	62.6	1.6	24.4531	Normal weight	1311.81	2.16667	2	3.4	4	3.33333	3.66667	3	2.33333	1	6.85	0	7.1	0	0	0	0	0	6.1	0.84	0	5.72	0	1.06	0.39	6.04	1.03	0	4.59
1032	yes	10	textile	medium	17	5.38095	113	113	6	34	female	Married	1	High school	1	no	59.6	1.52	25.7964	Overweight	2170.87	3	2.5	2.8	4	2	2.66667	3	3.33333	1.66667	4.7	0	4.46	0	0	0	0	5.89	0	12.38	0	1.22	0	0.29	4.84	10.54	0	0	14.63
1102	yes	11	textile	small	16	3.26316	62	62	4	41	male	Married	2	High school	1.1	no	63	1.58	25.2363	Overweight	1657.24	3.33333	2.66667	1.8	4	3	2	3.66667	3	2	8.15	0	5.62	18.95	0	0	17.76	0	2.68	0	0	0.75	0	0.39	0	4.38	2.46	0	0
1104	yes	11	textile	small	16	3.26316	62	62	4	38	female	Married	1	High school	1	no	78.9	1.56	32.4211	Obesity I	2152.56	1.5	3	3	3.5	3.33333	2.66667	3.33333	4	1	1.17	0	2.25	21.55	0	0	0	0	2.07	20.39	0	0.11	0	0.17	0.19	5.39	0.4	0	4.03
1105	yes	11	textile	small	16	3.26316	62	62	4	26	male	Married	2	High school	1.3	no	88.1	1.69	30.8463	Obesity I	1541.4	1.5	3	2.4	4	3.33333	2.33333	2	3.33333	3	0	0.19	12	0	0	0	0	0	8.66	0.88	0	3.39	0	0.4	0.33	5.71	1.87	0	0.86
1108	yes	11	textile	small	16	3.26316	62	62	4	36	female	Married	0	High school	1	no	63.5	1.55	26.4308	Overweight	1553.55	2.66667	3	3	4	3	3	2.66667	1.66667	1	6.57	0	12.47	17.37	0	0	18.94	0	4.87	0	0	0.85	0	0.32	0	2.83	4.41	0	12.2
1109	yes	11	textile	small	16	3.26316	62	62	4	59	male	Married	3	Middle school	1	no	89.7	1.66	32.5519	Obesity I	1962.15	1.33333	1	1.8	4	3.33333	2.33333	3.33333	3	1	5.2	0.15	4.49	20.63	0	0	0	0	0	1.04	0	2.32	0	0.36	0.38	4.04	2.6	0	6.04
1110	yes	11	textile	small	16	3.26316	62	62	4	27	female	Married	1	High school	1	no	58.6	1.59	23.1795	Normal weight	2021.12	1.66667	3	2.4	4	1.66667	2.66667	1	2.66667	1	5.05	0.15	4.36	0	0	0	14.56	0	0	9.77	0	1.26	0	0.19	0	0	0	0	9.36
1111	yes	11	textile	small	16	3.26316	62	62	4	33	female	Married	1	High school	1.3	no	55.2	1.53	23.5807	Normal weight	1090.63	4	1	4	4	3.33333	4	3.66667	4	2	7.2	0	8.88	12.37	0	0	0	0	26.51	1.2	0	2.8	0	0.47	0.44	0	1.03	0	0
1113	yes	11	textile	small	16	3.26316	62	62	4	52	male	Married	3	Middle school	1	no	72.8	1.71	24.8965	Normal weight	3375.56	2	2.5	2.8	4	4	2.66667	4	3	1	5.34	0	4.08	4	0	0	6.54	7.35	10.43	6.07	0.07	0.48	0	0.56	0.24	6.07	0.25	0	0
1115	yes	11	textile	small	16	3.26316	62	62	4	48	female	Married	2	High school	1.7	no	68.3	1.53	29.1768	Overweight	1375.14	1.66667	1.5	3.6	4	4	3.33333	2.66667	1.66667	1	0	0	0	19.62	0	0	10.7	0	28	0	0	0.35	0	0.12	0	8.96	1.99	0	8.72
1116	yes	11	textile	small	16	3.26316	62	62	4	42	male	Married	1	High school	3.5	no	84	1.71	28.7268	Overweight	2473.74	3.5	1.33333	2.2	4	3	2.33333	1.66667	2.33333	1	1.83	0	13.3	0	0	0	23.79	0	0	7.98	0	1.5	0	0.09	0	0	1.43	0	0
1119	yes	11	textile	small	16	3.26316	62	62	4	47	male	Married	2	High school	1.2	no	88	1.55	36.6285	Obesity II	1904.54	3.33333	3.33333	3	4	3	3.33333	3.33333	3.66667	1	9.47	0	7.24	17.71	0	0	0	0	0	22.33	0	0.95	0	0.24	0	3	0	0	3.03
1121	yes	11	textile	small	16	3.26316	62	62	4	50	male	Married	4	High school	2.1	no	68.7	1.6	26.8359	Overweight	1740.96	3.83333	4	3.8	4	2.66667	3.66667	3	2.66667	1	10.32	0	15.84	0	0	0	0	0	9.5	15.13	0.19	1.72	0	0.4	0	4.67	0	0	5.17
1122	yes	11	textile	small	16	3.26316	62	62	4	41	male	Married	2	High school	1	no	70.3	1.58	28.1606	Overweight	1154.33	3.5	2.83333	3.6	4	1	4	1	3	1	0	0	0	3.43	0	0	0	29.01	0	0	0	0	0	0.26	1.19	0	14.77	0	11.27
1123	yes	11	textile	small	16	3.26316	62	62	4	44	female	Single	0	High school	1	no	52.2	1.52	22.5935	Normal weight	2343.93	3.66667	3.83333	2.6	4	4	4	4	4	4	3.83	0.06	3.66	11.16	0	0	0	0	10.04	8.52	0	0.53	0	0.21	5.48	5.89	0	0	7.68
1125	yes	11	textile	small	16	3.26316	62	62	4	40	female	Single	1	Elementary school	1	no	77.4	1.53	33.0642	Obesity I	1059.92	2.66667	3	1	1	1	4	3	3	1.66667	4.27	0	0	12.73	0	0	0	0	0	6.21	0.2	0.87	15.06	0.34	1.22	4.16	0	0	0
1127	yes	11	textile	small	16	3.26316	62	62	4	33	female	Single	1	High school	1	no	69.6	1.54	29.3473	Overweight	649.93	3.33333	4	3.4	4	4	2.66667	4	4	1	0	0	10.7	31.14	9.2	0	0	0	0	8.99	0.13	1.46	0	0.85	0	11.32	3.4	0	0
1129	yes	11	textile	small	16	3.26316	62	62	4	61	female	Divorced	6	Middle school	1	no	64.8	1.5	28.8	Overweight	1302.17	1.66667	1	2.4	3	4	2.33333	2.33333	4	1	13.85	0.52	3.72	12.48	0	0	0	0	0	14.55	0.15	2.71	0	0.38	0.18	6.76	0	0	0
1130	yes	11	textile	small	16	3.26316	62	62	4	55	female	Married	2	Middle school	1	no	54.4	1.5	24.1778	Normal weight	1054.99	3	2.83333	3.2	3.75	4	4	4	3.33333	3.66667	4.29	0	33.8	0	15.38	0	0	0	0	0	0	0.25	0	0.15	0	8.65	0	0	11.72
1131	yes	11	textile	small	16	3.26316	62	62	4	42	female	Married	3	High school	1	no	58.5	1.49	26.3502	Overweight	1074.61	1.66667	3.5	4	4	4	4	4	4	1	0	0.14	4.05	0	0	0	0	0	29.8	13.28	0	0.62	0	0.58	0.55	0	0	0	5.38
1202	yes	12	alimentary	medium	11	5.35714	150	150	6	40	male	Married	4	Middle school	1	no	85.7	1.69	30.006	Obesity I	1158.48	2.16667	2	4	4	3	2	4	2.66667	1	3.91	0	10.45	0	0	0	0	0	24.96	10.52	0	0.22	0	0.13	0	0	0.93	0	0
1204	yes	12	alimentary	medium	11	5.35714	150	150	6	34	male	Married	2	High school	1.6	no	94	1.8	29.0123	Overweight	1869.2	1.16667	1	1.8	4	3	2	4	1	1	4.57	0	0	0	0	0	7.87	18.91	0	0.73	0	1.23	9.07	0.22	0.68	0	1.72	0	13.19
1206	yes	12	alimentary	medium	11	5.35714	150	150	6	29	female	Married	0	Graduate	1.5	no	54.5	1.48	24.8813	Normal weight	1541.47	4	4	3.4	3	4	2	4	2.33333	3	4.3	0	0	0	8.51	0	0	0	5.19	13.26	0	0	0	0.16	0	5.14	0	0	2.92
1207	yes	12	alimentary	medium	11	5.35714	150	150	6	34	male	Married	1	High school	1.5	yes	72.8	1.64	27.0672	Overweight	2549.83	3.33333	3.83333	2.2	4	3.66667	3.66667	3.33333	4	3	3.52	0	5.16	7.3	0	0	0	0	0	0.35	0	0.67	0	0.18	0.11	0	3.21	0	0
1210	yes	12	alimentary	medium	11	5.35714	150	150	6	26	female	Single	0	High school	1.3	no	79.4	1.62	30.2545	Obesity I	1863.53	3	1.66667	3.6	4	3	4	3.66667	2.66667	1	4.09	0	2.33	0.23	0	0	0	0	0	43.59	0	0.58	0	0.25	0.18	0.36	2.4	0	4.76
1211	yes	12	alimentary	medium	11	5.35714	150	150	6	35	female	Married	0	High school	1	no	61.5	1.54	25.9319	Overweight	2276.17	1	2.16667	2.8	3.25	2	2.66667	2	3.33333	1	1.89	0	4.09	5.93	0	0	12.93	19.61	0	0	0	0.26	0	0.41	0.89	3.48	0	0	5.79
1214	yes	12	alimentary	medium	11	5.35714	150	150	6	31	female	Single	0	Post graduate	5	yes	82.8	1.56	34.0237	Obesity I	1457.62	3	2.16667	1	3	4	2	4	3	2	3.5	0	0	0	4.54	0	0	0	0	40.2	0	1.8	0	0.72	0	8.65	4.49	0	0
1215	yes	12	alimentary	medium	11	5.35714	150	150	6	53	female	Married	3	High school	1.5	no	62	1.62	23.6244	Normal weight	1362.93	3.83333	1.83333	3.6	2.75	4	3.66667	4	1	1	3.63	0	10.66	0	0	0	40.8	0	0	8.94	0	0	0	0.35	0.35	5.81	0	0	2.12
1216	yes	12	alimentary	medium	11	5.35714	150	150	6	43	female	Single	0	Middle school	1	no	34	1.35	18.6557	Normal weight	1793.4	2.33333	3.5	2	4	3.33333	2	1	4	1	7.77	0	2.56	0	0	0	0	8.22	0	0	0	0.72	0	0.51	0	1.89	0.75	0	3.92
1217	yes	12	alimentary	medium	11	5.35714	150	150	6	38	male	Married	4	High school	1.5	yes	70.9	1.67	25.4222	Overweight	2437.97	3.16667	4	3	2.25	4	4	4	2.33333	1.66667	8.49	0	0	30.1	0	0	0	0	0	11.03	0	1.9	0	0.25	0	6.5	1.87	0	0
1218	yes	12	alimentary	medium	11	5.35714	150	150	6	43	male	Married	2	Middle school	1.3	yes	84.1	1.66	30.5197	Obesity I	2106.32	3.33333	1	1	4	1	2	3	1	1	6.41	0	23.97	0	0	0	0	0	5.35	0	0	0.56	0	0.31	0.28	0	0.81	0	0
1222	yes	12	alimentary	medium	11	5.35714	150	150	6	43	male	Married	2	Graduate	4	no	82.3	1.73	27.4984	Overweight	2860.04	2.5	2.5	3.6	4	2.33333	4	2.33333	2.33333	1	2.32	0	0	7.08	0	0	0	11.71	7.78	3.62	0.43	0.56	0	0.08	0.37	0	0.78	0	8.65
1224	yes	12	alimentary	medium	11	5.35714	150	150	6	58	male	Married	4	High school	1	yes	51.6	1.53	22.0428	Normal weight	1880.7	1.66667	1	1	4	1	2	4	3.33333	1	4.53	0	4.95	0	0	0	23.47	0	0	0	0	0.32	0	0.3	0	24.08	2.12	0	2.37
1228	yes	12	alimentary	medium	11	5.35714	150	150	6	36	male	Married	2	Elementary school	1	no	56.8	1.65	20.8632	Normal weight	2136.02	3	3.33333	3.8	3	4	4	4	3	2	23.99	0	18.14	0	0	0	13.78	0	0	0	0	1.75	0	0.57	0	0	3.18	0	27.95
1229	yes	12	alimentary	medium	11	5.35714	150	150	6	54	male	Married	5	Middle school	1	no	64.7	1.53	27.6389	Overweight	1484.74	1	1	3	3	3.33333	3	2	3.33333	1	11.63	0	6.27	9.09	0	0	0	0	0	6.16	0	1.23	0	0.48	0	0	1.94	0	0
1232	yes	12	alimentary	medium	11	5.35714	150	150	6	52	male	Single	7	High school	1.1	no	79.3	1.65	29.1276	Overweight	2000.4	1.16667	1	2	4	1	3.33333	1	2.33333	1	8.51	0	9.19	0	0	0	14.71	22.32	0	0	0	1.13	0	0.32	0.95	0	5.75	0	0
1233	yes	12	alimentary	medium	11	5.35714	150	150	6	31	male	Married	0	Graduate	3.4	no	94.2	1.67	33.7768	Obesity I	2093.69	2.33333	1.5	3	4	1	2.33333	1	2.33333	1	4.87	0	4.21	0	18.58	0	0	13.47	5.31	0	0	0.66	0	0.33	0.17	1.57	1.64	0	14.64
1234	yes	12	alimentary	medium	11	5.35714	150	150	6	40	male	Married	2	Elementary school	1.5	no	84.1	1.73	28.0998	Overweight	1878.04		1.33333	1.4	4	1	2	1	1	1	7.05	0	0	21.55	0	0	0	5.28	0	0	0	0.16	13.49	0.09	0	0	0	0	3.09
1236	yes	12	alimentary	medium	11	5.35714	150	150	6	51	male	Married	6	Middle school	1	no	55.1	1.58	22.0718	Normal weight	1513.63	1	1.16667	1.8	3	1	3	1	3	1	5.93	0	0	31.12	0	0	0	8.19	0	0	0	0.34	0	0.53	0	15.91	1.05	0	0
1237	yes	12	alimentary	medium	11	5.35714	150	150	6	38	male	Married	3	High school	1.2	no	87.4	1.64	32.4955	Obesity I	2727.15	3.33333	3.5	2	4	3	3	3	3.66667	1	9	0	12.43	0	0	0	0	0	0	0	0	0.29	0	0.17	0	0	3.24	0	0
1242	yes	12	alimentary	medium	11	5.35714	150	150	6	26	male	Single	0	Middle school	1.4	no	98.4	1.67	35.2827	Obesity II	1711.49	2	2.16667	2.8	4	2	2.33333	2.33333	2.33333	1.66667	10.54	0	11.32	0	0	0	17.2	0	0	14.24	0	0.73	0	0.24	0	0	0	0	0
1243	yes	12	alimentary	medium	11	5.35714	150	150	6	29	male	Married	1	Middle school	1	no	90.9	1.75	29.6816	Overweight	2586.86	2.5	1	2.2	4	3.33333	2	1	1	1	6.94	0	7.49	7.82	0	0	28.9	0	0	4.51	0	0.49	0	0.25	1.03	0	2.21	0	6.74
1244	yes	12	alimentary	medium	11	5.35714	150	150	6	42	male	Married	3	High school	3.2	no	63.4	1.57	25.7211	Overweight	2564.51	3.83333	3.66667	1.8	3.5	4	4	3	1.66667	2	7.13	0	2.83	13.15	0	0	17.21	11.49	0	0	0.08	1.21	0	0.19	0	0	1.59	0	2.82
1248	yes	12	alimentary	medium	11	5.35714	150	150	6	37	male	Married	1	High school	1.1	no	60.7	1.54	25.5945	Overweight	2204.54	2.33333	2.16667	3	3.25	2	4	1	2.33333	1	6.13	0	6.25	0	0	0	0	0	26.23	2.76	0	0.48	0	0.16	0	0	1.52	0	0
1250	yes	12	alimentary	medium	11	5.35714	150	150	6	35	female	Married	2	Graduate	1.7	yes	59.1	1.57	23.9766	Normal weight	1647.93	3.16667	3.66667	3.4	4	3.66667	3.66667	3.66667	3.33333	1.66667	0	0	7.81	0	0	0	0	0	11.5	32.88	0	0	0	0	0	4.42	2.06	0	9.6
1251	yes	12	alimentary	medium	11	5.35714	150	150	6	32	male	Married	0	High school	1.5	no	77.8	1.68	27.5652	Overweight	2870.57	1.66667	3.16667	4	4	4	4	1	3	2	3.13	0	3.37	11.75	0	0	0	8.64	0	0	0	0.18	0	0.61	0.18	0	1.44	0	0
1253	yes	12	alimentary	medium	11	5.35714	150	150	6	38	male	Married	2	High school	1.5	no	90.6	1.73	30.2716	Obesity I	3117.93	2	3.83333	3.4	4	1	4	2	2.33333	1	4.11	0	6.21	0	0	0	19.63	10.74	0	2.93	0.13	0.75	0	0.22	0.65	0	0	0	9.89
1254	yes	12	alimentary	medium	11	5.35714	150	150	6	35	female	Single	1	Middle school	1	no	88.1	1.58	35.2908	Obesity II	1140.88	2.66667	2.5	2	4	3.33333	2.66667	2.33333	2.33333	1	6.5	0	0	0	0	0	12.9	16.3	0	6.49	0	0.46	0	0.92	0	0	0	0	9.15
1302	no	13	textile	small	7	3	60	60	17	47	female	Married	2	Elementary school	1	no	61.2	1.5	27.2	Overweight	1630.27	3.33333	1.66667	2.2	4	4	3.33333	1	3.33333	1	5.22	0	5.41	2.44	0	0	23.47	0	6.82	0	0	5.26	0	0.2	0	9.72	0	0	8.23
1308	no	13	textile	small	7	3	60	60	17	31	female	Married	1	Middle school	1	no	81	1.54	34.1542	Obesity I	2572.41	3	2.83333	3	3	2.66667	4	3	2.66667	3	3.97	0	25.33	5.24	0	0	0	4.82	4.29	0	0.12	3.84	0	0.28	0	0	0	0	2.34
1309	no	13	textile	small	7	3	60	60	17	27	male	Single	0	High school	1	no	71	1.73	23.7228	Normal weight	1561.49	1	1	1.2	4	1	2	4	4	1	0	0	19.74	8.64	0	0	0	0	7.06	0	0	0	0	0	0	0	1.08	0	1.93
1310	no	13	textile	small	7	3	60	60	17	47	female	Married	1	Graduate	1.3	no	44	1.54	18.5529	Normal weight	1470.5	3.5	4	4	3.25	4	4	4	4	1	4.5	0	6.59	0	9.93	0	0	16.87	0	3.96	0.1	0.5	10.18	0.73	0.23	2.99	0	0	24.13
1311	no	13	textile	small	7	3	60	60	17	29	female	Married	0	Middle school	1	no	43	1.52	18.6115	Normal weight	1402.79	3.66667	1	1	4	2.33333	2	1	1.66667	1	9.44	0	13.1	19.23	0	0	0	0	0	0	0	0.49	0	0.73	0.33	6.14	0	0	7.03
1312	no	13	textile	small	7	3	60	60	17	57	female	Single	1	Middle school	1	no	81.1	1.54	34.1963	Obesity I	668.9	2.33333	2	1.8	4	4	3	1	3	2	3.76	0	10.96	25.21	0	0	0	0	0	0	0	0	22.37	0.35	0	0	7.34	0	0
1313	no	13	textile	small	7	3	60	60	17	50	female	Married	3	Middle school	1	no	87.4	1.53	37.3361	Obesity II	741.36	2.83333	1	2.2	4	1	3	1	1	1	1.32	0	1.68	0	16.13	0	0	0	0	0	0.43	0.95	6.31	0	0	0	0	0	16.74
1316	no	13	textile	small	7	3	60	60	17	41	female	Married	3	High school	1	no	63.5	1.52	27.4844	Overweight	1243	1	2.33333	1.4	4	4	3.33333	2	2.33333	1.66667	11.69	0	7.49	10.85	0	0	0	0	5.37	0	0	1.86	0	0.57	0.39	0	0	0	8.19
1320	no	13	textile	small	7	3	60	60	17	42	female	Married	1	High school	1	no	49.9	1.39	25.8268	Overweight	1329.88	2	1.16667	4	4	1	4	3	3	1	3.81	0	6.63	10.14	0	0	5.53	0	0	17.33	0	1.05	0	0.53	0.29	12.2	0	0	0
1322	no	13	textile	small	7	3	60	60	17	54	male	Married	2	High school	2.1	yes	64	1.63	24.0882	Normal weight	2056.57	2.83333	2.66667	1	3	1	3.33333	3	2.33333	1	4.96	0	4.71	0	0	0	14.6	0	0	32.95	0.07	0.68	0	0.26	0.03	3.68	0	0	5.62
1324	no	13	textile	small	7	3	60	60	17	31	female	Single	0	High school	1	no	67.2	1.54	28.3353	Overweight	2138.36	1	1	1	3.25	1	2.33333	3	3	1	4.35	0	4.59	0	0	0	0	26.23	0	12.57	0	0.49	0	0.24	0.22	4.06	1.68	0	0
1325	no	13	textile	small	7	3	60	60	17	44	female	Married	3	Middle school	1	no	66.9	1.57	27.1411	Overweight	906.18	3	2.33333	3	3	1	3	3	3.33333	1	9.91	0	0	0	0	0	16.24	12.32	4.91	0	0.17	1.42	14.99	0.22	0.39	0	2.13	0	0
1328	no	13	textile	small	7	3	60	60	17	30	female	Married	0	High school	1	no	64.8	1.62	24.6914	Normal weight	2555.66	1.33333	1.33333	4	4	1.66667	3.33333		2	1	2.98	0	3.79	2.64	0	0	0	4.37	4.32	21.36	0	0.17	0	0.1	0.14	3.1	0	0	2.36
1330	no	13	textile	small	7	3	60	60	17	26	male	Married	1	Middle school	1	no	51.5	1.61	19.8681	Normal weight	2862.65	1	1.5	3	4	1	1	1	1	1	5.35	0	0	0	0	0	0	8.66	3.88	15.56	0	0.36	0	0.46	0	0	0	0	6.26
1331	no	13	textile	small	7	3	60	60	17	54	female	Single	4	Middle school	1	no	49.1	1.49	22.1161	Normal weight	1357.38	2.66667	3	3	4	4	4	4	3	1.66667	6.62	0	5.35	0	0	0	10.84	0	1.63	43.32	0	0.59	0	0.28	0.3	0	0	0	0
1335	no	13	textile	small	7	3	60	60	17	47	female	Single	9	Elementary school	1	no	71.6	1.52	30.9903	Obesity I	1160.12	1.66667	4	2.2	3.75	4	3	4	3	1.66667	11.5	0	7.6	0	0	0	0	21.38	0	0	0	0.72	11.91	1.19	0	0	0	0	12.46
1336	no	13	textile	small	7	3	60	60	17	35	female	Single	1	High school	1	no	65.8	1.53	28.1088	Overweight	965.3	3.33333	1.66667	4	4	3.66667	4	4	3	4	10.57	0	10.04	0	0	0	0	30.5	0	0	0	0.63	0	0.88	0	4.56	0	0	8.73
1337	no	13	textile	small	7	3	60	60	17	38	male	Married	3	Middle school	1.2	no	65.7	1.61	25.3462	Overweight	1774.32	4	1.33333	1	4	2	2	3	2.33333	1	10.17	0	7	16.39	8.09	3.08	0	0	0	0	0	0	0	0.14	0.04	7.45	0	11	6.79
1340	no	13	textile	small	7	3	60	60	17	41	female	Single	0	High school	1	no	60.3	1.56	24.7781	Normal weight	1590.96	2.66667	3	3	4	2.33333	2.33333	1.66667	3	1	5.35	0	0	0	0	0	0	14.03	0	40.63	0.1	0.81	0	0.13	0.45	10.44	1.12	0	1.82
1341	no	13	textile	small	7	3	60	60	17	32	female	Single	0	Graduate	3	yes	78.5	1.65	28.8338	Overweight	1407.23	2.66667	1	3	4	2	3.33333	3	2.66667	1.66667	4.27	0	6.62	11.98	0	0	0	0	0	0	0	0.34	0	0.19	0.95	5.18	0	0	0
1502	yes	15	alimentary	medium	11	9.17391	211	211	6	47	male	Married	0	Elementary school	1.1	no	71.2	1.65	26.1524	Overweight	2726.14	1	2	2.2	2	1	2	1	3	1	0	0	5.06	0	0	0	10.8	0	32.63	0	0	0	0	0.06	0	0	0	0	10.57
1504	yes	15	alimentary	medium	11	9.17391	211	211	6	30	male	Single	0	Graduate	1.5	no	80.6	1.73	26.9304	Overweight	1451.95	2.83333	2.16667	2	4	4	2.66667	4	2.33333	2	2.96	0	6.42	9.29	0	0	15.86	0	0	0	0.1	0.56	0	0.47	0.16	0	0	0	16.14
1509	yes	15	alimentary	medium	11	9.17391	211	211	6	37	male	Married	1	Middle school	1.1	no	66.6	1.6	26.0156	Overweight	1674.91	2.83333	2.16667	2.2	4	3.66667	3.66667	3.33333	1	2.66667	3.95	0	8.68	0	0	0	17.57	0	13.17	0	0	0.07	0	0.22	0.28	0	0.8	0	4.96
1510	yes	15	alimentary	medium	11	9.17391	211	211	6	53	male	Married	3	Elementary school	1	no	71	1.68	25.1559	Overweight	1500.89	1			3	2	3.66667		3.33333	1	8.53	0	5.88	13.48	0	0	0	16.52	10.67	0	0	0.78	0	0.73	0	0	0	0	0
1511	yes	15	alimentary	medium	11	9.17391	211	211	6	31	female	Married	1	Post graduate	3.5	yes	74.5	1.68	26.396	Overweight	2265.17	2.83333	3.33333	4	4	3.33333	2.66667	3.33333	4	3.33333	1.89	0	2.91	3.95	14.33	0	6.5	0	0	2.91	0	0.21	0	0.09	0	1.94	2.54	0	17.63
1512	yes	15	alimentary	medium	11	9.17391	211	211	6	38	female	Single	0	Post graduate	4	yes	62.1	1.63	23.3731	Normal weight	1496.47	4	1	2.8	2	4		2.66667	1	4	0	0	0	0	4.59	0	19.67	0	0	0	0	7.7	0	0	0.92	0	0	0	5.4
1518	yes	15	alimentary	medium	11	9.17391	211	211	6	24	female	Single	0	High school	1	no	47.3	1.51	20.7447	Normal weight	1553.75	3.16667	2.66667	4	3	1	2.33333	1	2.66667	1	2.92	0	6.23	0	0	0	28.41	0	8.59	0	0	0.26	0	0.2	0.19	0	0	0	23.2
1522	yes	15	alimentary	medium	11	9.17391	211	211	6	23	female	Single	0	Graduate	1.2	yes	46.5	1.6	20.7447	Normal weight	1954.62	2.33333	2.16667	4	4	1	3	1	2.33333	1	4.6	0	0	0	21.97	0	0	0	0	12.74	0	1.3	0	0.35	0.68	7.47	0	0	14.45
1523	yes	15	alimentary	medium	11	9.17391	211	211	6	31	female	Single	0	Graduate	1	no	59.6	1.62	22.71	Normal weight	2543.51	4	3.5	3.8	2	4	3	3	3	1.66667	3.53	0	2.88	0	0	0	0	7.31	0	21.14	0	0.2	0	0.41	0	8.82	0.58	0	19.61
1527	yes	15	alimentary	medium	11	9.17391	211	211	6	56	female	Married	1	High school	2	yes	76.5	1.57	31.0357	Obesity I	2654.26	1.66667	1	1.4	4	1	2	1.33333	1	1	0	0	3.65	0	0	0	0.03	0	0	0	5.32	6.2	5.12	0.03	0	6.08	0	0	0.48
1528	yes	15	alimentary	medium	11	9.17391	211	211	6	54	female	Divorced	2	High school	1	no	57.1	1.5	25.3778	Overweight	1623.04	2	2.16667	2.6	4	1	3	3	1	1	5.53	0	0.01	16.62	0	0	0	0	10.96	0	0.15	0.71	0	0.02	0.3	0	0	0	6.23
1531	yes	15	alimentary	medium	11	9.17391	211	211	6	55	male	Married	2	High school	1.2	no	54.1	1.68	19.1681	Normal weight	3700.58	1	1		4	3.33333	2.66667	1	4	2	0	0	0	0	0	0	7.95	41.89	2.38	8.76	0.05	0.97	0	1.73	0.25	1.95	0	0.83	6.89
1533	yes	15	alimentary	medium	11	9.17391	211	211	6	41	male	Married	2	Illiterate	1	no	72.3	1.63	27.2122	Overweight	1508.48	2	1.5	3	4	2.33333	3.66667	1	3.33333	1	19.36	0	9.63	0	0	0	31.51	0	0	0	0	1.41	0	0.46	0	0	0	0	0
1534	yes	15	alimentary	medium	11	9.17391	211	211	6	38	male	Married	1	High school	1.4		50.3	1.66	18.2537	Underweight	2599.04	1.5	1.16667	3.6	3	3	3.66667	1	1.33333	1	5.2	0	5.59	0	0	0	22.65	0	17.11	21.01	0.08	3.31	0	0.12	0	0	0	0	9.09
1535	yes	15	alimentary	medium	11	9.17391	211	211	6	24	male	Married	0	High school	1	no	73.6	1.72	24.8783	Normal weight	3316.43	2.5	1	1.4	4	3.33333	2.33333	1.33333	2.33333	1	8.26	0	0	0	0	0	26.62	10.1	0	0	0	1.28	0	0.31	0.54	0	0	0	22.25
1536	yes	15	alimentary	medium	11	9.17391	211	211	6	36	male	Married	1	High school	1.6	yes	84.9	1.72	28.6979	Overweight	1890.42	3.16667	2.5	2.6	4	1	2.66667	2.33333	3	1	5.11	0	20.5	0	0	0	0	0	11.76	3.33	0	4.97	0	0.18	0	0	0	0	3.19
1537	yes	15	alimentary	medium	11	9.17391	211	211	6	23	male	Single	0	High school	1	no	71	1.71	24.281	Normal weight	2069.07	3	4	3.6	2.75	2	3	3.33333	1	3	9.33	0	0	6.69	0	0	0	23.97	5.37	7.1	0	0.78	0	0.26	0.06	0	0.65	0	1.46
1538	yes	15	alimentary	medium	11	9.17391	211	211	6	48	male	Married	3	High school	1.1	yes	70.5	1.74	23.2858	Normal weight	1452.73	2.66667	1.33333	2.2	4	3	4	3.66667	3	4	12.37	0	13.34	0	0	0	20.26	0	6.12	0	0.1	1.22	0	0.42	0	0	0	0	5.52
1539	yes	15	alimentary	medium	11	9.17391	211	211	6	24	female	Married	0	Graduate	1.4	yes	67.2	1.58	26.9188	Overweight	1285.27	2.83333	2.16667	3	4	2.66667	2.66667	3.33333	1.66667	1	1.88	0	1.84	0.44	0	0	0	0	0	43.29	0	1.28	0	0.58	5.95	0	0	6.13	5.09
1540	yes	15	alimentary	medium	11	9.17391	211	211	6	38	male	Divorced	4	Middle school	1	no	69.3	1.69	24.2639	Normal weight	3665.06	2.5	2	3	4	1	3	1	3	2.33333	10.68	0	5.29	0	0	0	16.06	0	0	0	0	0.76	0	0.25	0	0	0	0	13.66
1541	yes	15	alimentary	medium	11	9.17391	211	211	6	25	male	Single	0	High school	1.3	no	79.5	1.68	28.1675	Overweight	2414.32	2.83333	2	2.2	4	1	2	1	1	1	0	0	7.61	0	0	0	5.15	0	0	0	0	0.28	0	0.03	0	0	0	0	2.73
1542	yes	15	alimentary	medium	11	9.17391	211	211	6	47	male	Single	2	High school	1.9	no	89.3	1.69	31.2664	Obesity I	3726.5	2.33333	1.33333	1	4	3	1	1	1	1	3.6	0	2.94	0	0	0	7.44	0	3.58	3.53	0	3.82	0	0.14	0.02	0	4.05	0	7.13
1543	yes	15	alimentary	medium	11	9.17391	211	211	6	57	male	Married	2	High school	3	no	82.9	1.7	28.6851	Overweight	1003.38	3.16667	1.33333	2.8	3	1	3.33333	4	4	2.66667	0	0	7.3	0	0	0	14.67	2.94	0	7.32	0	0	7.29	0	0	0	0	0	0
1901	yes	19	alimentary	medium	11	9.16667	220	220	6	35	female	Married	2	Graduate	3.6	no	80	1.63	30.1103	Obesity I	1213.54	1.33333	1.5	3	3	1.66667	3	2.66667	1	1	0	0	3.99	0	11.15	3.53	0	0	0	9.06	0.16	0.52	0	0.58	0.25	0	0	0	10.85
1902	yes	19	alimentary	medium	11	9.16667	220	220	6	49	female	Single	1	Graduate	3.6	yes	94.9	1.63	35.7183	Obesity II	2873.22	3	4	4	4	2	3	2	3	1	3.13	0	7.29	19.67	0	0	5.12	0	0	4.33	0.19	0.74	0	0.11	0.94	2.54	0	0	0
1903	yes	19	alimentary	medium	11	9.16667	220	220	6	40	male	Married	2	Middle school	1.7	no	90.5	1.68	32.0649	Obesity I	2665.27	1.33333	1	1.8	4	1	4	1	1	1	3.37	0	3.63	15.19	0	0	11.04	4.19	9.01	0	0.08	0.37	0	0.11	0.13	0	0	0	22.46
1904	yes	19	alimentary	medium	11	9.16667	220	220	6	33	male	Married	2	High school	2.3	no	85.1	1.74	28.1081	Overweight	2336.56	2.33333	1	1.8	3	4	4	1.66667	1	1	0	0	9.14	17.32	0	0	0	1.06	0	21.85	0.24	0	6.41	0.14	0.16	0	1.17	0	1.91
1908	yes	19	alimentary	medium	11	9.16667	220	220	6	38	female	Married	1	High school	1.8	no	67.8	1.6	26.4844	Overweight	1754.28	4	2.83333	2.6	4	4	3.33333	4	2.33333	3.33333	0	0	4.17	15.38	0	0	10.31	0	0	5	0.08	1.12	0	0	0	5.29	0	0	13.35
1911	yes	19	alimentary	medium	11	9.16667	220	220	6	27	male	Single	0	High school	1.5	no	88.3	1.78	27.869	Overweight	2526.59	1.16667	1.33333	1.4	4	4	3.33333	4	2.66667	2	5.24	0	6.44	5.34	0	0	25.97	7.44	0	2.61	0.07	1.4	0	0.34	0.73	1.72	3.24	0	6.59
1912	yes	19	alimentary	medium	11	9.16667	220	220	6	36	female	Married	3	High school	1	no	78.3	1.62	29.8354	Overweight	1230.58	2.33333	2	3	4	3.33333	3.33333	3	2.66667	1	3.68	0	3.73	10.96	0	0	0	2.67	3.59	43.69	0.11	1.08	0	0.16	0.69	5.47	0	0	16.33
1914	yes	19	alimentary	medium	11	9.16667	220	220	6	43	male	Married	2	Middle school	2	no	86.3	1.65	31.6988	Obesity I	3548.7	2.16667	1.33333	3	3	1.66667	4	2.33333	1	1.66667	6.98	0	12.12	0	0	0	4.15	0.9	0	7.42	0.12	1.29	0	0.25	0.3	0	0	0	3.15
1915	yes	19	alimentary	medium	11	9.16667	220	220	6	44	male	Married	2	High school	5.9	yes	62.8	1.66	22.79	Normal weight	1175.5	3.16667	1	2	4	3	3	1	3.66667	2.33333	8.49	0	5.57	14.84	0	0	0	0	0	0	0	0	0	0.23	0.03	2.1	5.22	0	0
1916	yes	19	alimentary	medium	11	9.16667	220	220	6	31	male	Married	0	High school	3.2	no	95	1.76	30.6689	Obesity I	1860.63	3	1	3	3	3	1	1	1	1	5.48	0	5.21	7.25	0	0	0	19.99	0	1.13	0	1.67	0	0.12	0.33	0	3.41	0	1.04
1926	yes	19	alimentary	medium	11	9.16667	220	220	6	39	male	Married	2	Elementary school	1.2	yes	87.4	1.71	29.8895	Overweight	2897.38	3.16667	3	3.2	4	2.66667	2.33333	2	3.33333	2	10.8	0	0	18.62	0	0	10.16	7.7	0	0	0	1.02	0	0.27	0.44	8.05	0	0	2.08
1928	yes	19	alimentary	medium	11	9.16667	220	220	6	36	male	Married	2	Graduate	4.4	yes	79.6	1.81	24.2972	Normal weight	2199.89	3	3.5	1	4	1.66667	1	4	3	2	4.08	0	0	0	0	0	24.68	10.15	0	4.45	0	1.76	0	0.25	0.32	4.05	1.31	0	0
1930	yes	19	alimentary	medium	11	9.16667	220	220	6	33	female	Married	2	High school	1.8	no	60.5	1.6	23.7812	Normal weight	1915.65	3	3	2.4	4	3.33333		3	3	2	4.69	0	2.53	14.08	0	0	23.04	3.34	0	0	0.11	0.96	0	0.19	0.89	0	0	0	4.12
1931	yes	19	alimentary	medium	11	9.16667	220	220	6	37	male	Married	2	High school	2	no	75.3	1.63	28.3413	Overweight	2284.57	2.5	3.16667	2.2	4	4	3	1	3	1	2.23	0.3	8.05	5.69	0	0	15.84	13.57	0	7.04	0	0.3	2.97	0.37	0.39	6.34	0	0	1.77
1934	yes	19	alimentary	medium	11	9.16667	220	220	6	23	male	Single	0	High school	1.2	no	72.3	1.73	24.1572	Normal weight	2575.14	1	1	2	4	3	3.33333	1.66667	3	1	2.37	0	15.05	0	0	0	26.79	10.59	0	11.39	0.18	1.99	2.91	0.66	0.14	2.29	0	0	2.6
1936	yes	19	alimentary	medium	11	9.16667	220	220	6	34	male	Married	3	High school	1	no	64.7	1.63	24.3517	Normal weight	2995.33	2.83333	3	1	4	3	1.66667	2.33333	1	1	6.02	0	6.47	3.96	0	0	4.91	6.28	0	22.34	0	0.7	0	0.32	1.67	3.9	0	0	4.65
1941	yes	19	alimentary	medium	11	9.16667	220	220	6	34	male	Married	1	Graduate	4.1	yes	85.2	1.8	26.3	Overweight	2650.03	1.66667	1.33333	1.4	4	2	3.33333	3.66667	1	1	3.21	0	3.07	0	0	0	11.11	2.41	0	20.29	0	0.65	0	0.16	1.92	2.75	0	0	12.6
1942	yes	19	alimentary	medium	11	9.16667	220	220	6	31	male	Single	0	Post graduate	3.2	yes	78	1.69	27.31	Overweight	2157.15	1	3.5	1.8	4	2	2.33333	2.66667	3	3	2.55	0	0	0	0	0	20.46	0	0	0.7	0.04	1.25	0	0.67	0.09	0	0	0	0
1946	yes	19	alimentary	medium	11	9.16667	220	220	6	38	female	Single	2	High school	1	no	36.8	1.4	18.7755	Normal weight	1299.74	1	1	2.4	4	1	3	1	1.66667	1	6.91	0	6.26	0	0	0	36.57	12.06	0	0	0	0.99	0	0.67	1.98	0	0	0	8.03
1947	yes	19	alimentary	medium	11	9.16667	220	220	6	23	male	Married	2	High school	2.1	no	83.7	1.79	26.1228	Overweight	1939.72	3	1	2	4	1.33333	2.33333	1.33333	3	1	0	0	0	0	35.7	0	0	0	0	0	0	0	0	0	0	0	0	0	34.58
1949	yes	19	alimentary	medium	11	9.16667	220	220	6	34	female	Married	1	Post graduate	2.9	yes	68.1	1.6	26.6016	Overweight	916.32	1	2	4	4	4	3.33333	1	1.66667	1	0	0	0	22.08	0	0	16.06	3.38	0	0	0	0	8.64	0	0	17.82	2.99	0	2.43
1950	yes	19	alimentary	medium	11	9.16667	220	220	6	34	male	Married	1	High school	2.1	no	68.2	1.65	25.0505	Overweight	2250.58	2	2.5	2.4	3	4	2.33333	3	3	1	8.37	0	6.18	0	1.8	0	14.58	16.53	0	0	0.07	0.9	0	0.55	0	18.55	0.07	0	0
1951	yes	19	alimentary	medium	11	9.16667	220	220	6	31	female	Single	1	Post graduate	2	yes	68.2	1.63	25.669	Overweight	1048.38	3.16667	1.66667	3.8	4	3	3	3.33333	2.66667	1.66667	9.73	0	0	17.7	7.74	0	0	2.37	0	10.45	0.39	2.53	7.15	0.31	0.53	15.17	0	0	4.58
1952	yes	19	alimentary	medium	11	9.16667	220	220	6	34	female	Married	1	Graduate	3.1	yes	75.8	1.67	27.3427	Overweight	1646.66	3.33333	1.66667	3.8	4	1	2.33333	1	1.66667	1	0	0	0	0	0	0	17.87	0	13.51	11.11	0.23	0.23	0	0.14	0.22	4.43	1.36	0	8.84
2007	yes	20	minerals	medium	14	13.9524	293	293	3	30	male	Married	0	Post graduate	4.1	yes	81	1.76	26.1493	Overweight	2951.24	3.33333	4	3.4	4	4	2.66667	4	4	3	9.16	0	4.67	6.86	0	0	0	0	9.8	18.22	0.14	1.43	0	0.22	0	0	0.56	0	26.59
2010	yes	20	minerals	medium	14	13.9524	293	293	3	49	male	Single	0	Elementary school	1	no	61	1.65	22.4059	Normal weight	1902.07	4	2.66667	3.2	3	4	3	3	3.66667	3.33333	9.44	0	7.64	0	0	0	15.47	5.87	0	0	0.07	1.15	0	0.28	0.31	0	0.94	0	0
2016	yes	20	minerals	medium	14	13.9524	293	293	3	34	male	Divorced	1	Post graduate	8.5	yes	57.9	1.68	20.5145	Normal weight	2589.39	2.5	1.5	4	4	1.66667	1.33333	1.66667	1.33333	1	3.94	0	14.97	0	0	0	0	0	0	8.04	0.01	0.39	0	0.13	0	5.03	0.54	2.13	14.03
2022	yes	20	minerals	medium	14	13.9524	293	293	3	28	male	Married	0	High school	2.7	no	74.3	1.76	23.9863	Normal weight	2759.1	2.83333	2	3	4	4	3	1	1	1	6.54	0	6.39	0	0	0	0	0	24.15	0	0	0.62	0	0.17	0	0	0.62	0	0
2032	yes	20	minerals	medium	14	13.9524	293	293	3	28	male	Single	0	Graduate	2	no	78.3	1.8	24.1667	Normal weight	1527.69	3.33333	2	3.2	4	2.66667	2.66667	3	2.66667	2.33333	2.97	0	2.85	0	11.1	0	0	0	0	17.6	0.18	0.42	0	0.88	0.18	9.28	1.57	0	9.51
2038	yes	20	minerals	medium	14	13.9524	293	293	3	35	male	Married	2	Post graduate	5.1	yes	100.5	1.75	32.8163	Obesity I	2200.82	2.66667	1.83333	1.4	4	1	2.33333	1.66667	2	1	4.08	0	21	0	0	0	0	0	5.05	3.98	0.07	0.57	0	0.14	0	0	1.3	0	19.96
2040	yes	20	minerals	medium	14	13.9524	293	293	3	49	male	Married	3	High school	1	no	71.6	1.7	24.7751	Normal weight	2278.59	2.83333	1.83333	4	4	3	3.66667	2	3	1	3.94	0.9	6.38	0	0	0	24.04	16.33	0	0	0	0.55	0	0.85	0	0	1	0	0
2043	yes	20	minerals	medium	14	13.9524	293	293	3	38	female	Divorced	2	Graduate	3.9	yes	113.12	1.8	34.9136	Obesity I	1733.54	2.83333	3.5	2.6	4	2.33333	2	3	4	2.33333	7.79	0	2.65	0	8.76	0	3.16	7.15	0	0	0	0.7	0	0.48	0	4.97	1.9	0	4.06
2044	yes	20	minerals	medium	14	13.9524	293	293	3	71	male	Married	2	Elementary school	8.5	no	99.8	1.59	39.4763	Obesity II	936.78	1.66667	2	2.6	4		3.33333	1	4	1	5.45	0	15.51	0	3.61	0	0	0	0	0	0.16	1.11	0	0.19	0	8.08	0.42	0	0
2045	yes	20	minerals	medium	14	13.9524	293	293	3	55	male	Married	3	Elementary school	1.9	no	69.2	1.64	25.7287	Overweight	1997.19	1	1.83333	2.2	4	3	4	1	1.66667	1	9.33	0	9.7	16.6	0	0	0	6.21	0	0	0.15	1.07	0	0.52	0.14	11.73	1.14	0	1.47
2046	yes	20	minerals	medium	14	13.9524	293	293	3	49	male	Single	0	Elementary school	1.1	no	107.7	1.74	35.5727	Obesity II	1565.72	1.66667	3	2.8	1	2.33333	2.33333	1.33333	2	1	10.87	0	8.41	8.62	0	0	0	6.34	0	0	0	1.22	0	0.63	0.15	0	0	0	11.08
2047	yes	20	minerals	medium	14	13.9524	293	293	3	49	male	Married	2	Graduate	3.1	yes	81.6	1.73	27.2645	Overweight	2116.24	2.33333	1.83333	2	2	1	2.33333	3.33333	2.33333	1	4.02	0	4.16	0	0	0	6.95	17.58	0	0	0.06	0.62	0	0.91	0	0	1.62	0	0
2048	yes	20	minerals	medium	14	13.9524	293	293	3	23	female	Single	0	Graduate	1	no	72.3	1.63	27.2122	Overweight	2763.02	3.16667	1.66667	2.2	4	1	1	2.66667	1.66667	1	0	0	3.19	0	0	0	0	0	8.02	0	0.05	0.29	0	0.01	0	0	2.48	0	2.54
2049	yes	20	minerals	medium	14	13.9524	293	293	3	23	female	Single	0	High school	1	no	62.7	1.56	25.7643	Overweight	1035.79	3.66667	3.16667	3.6	4	3.66667	3.66667	4	1.33333	1	0	0	6.36	0	0	0	0	0	40.62	0	0.31	0.78	0	0.08	0	2.38	2.2	0	0
2050	yes	20	minerals	medium	14	13.9524	293	293	3	41	female	Divorced	6	Middle school	1	no	53.1	1.45	25.2556	Overweight	1261.47	1	1	3.2	4	1	1.66667	2	4	1	9.6	0	6.99	10.69	0	0	0	3.93	0	0	0	0.59	10.22	0.26	0	3.49	0	0	0
2051	yes	20	minerals	medium	14	13.9524	293	293	3	35	female	Married	3	Graduate	5.3	yes	73.6	1.61	28.394	Overweight	1109.57	2.5	1	3.6	4	3.66667	2.66667	2.33333	3	1	0	0	0	0	0	0	0	0	53.09	0	0	0	0	0	0	0	1.21	0	14.07
2052	yes	20	minerals	medium	14	13.9524	293	293	3	50	male	Married	3	Middle school	3.2	yes	84.7	1.7	29.308	Overweight	2180.88	1	2.5	3.2	4	4	2.66667	4	4	3	8.27	0	1.99	0	0	0	26.99	0	3.45	0	0	1.32	0	0.2	0	10.4	0.89	0	4.98
2053	yes	20	minerals	medium	14	13.9524	293	293	3	43	female	Single	4	Middle school	1.3	no	61	1.51	26.7532	Overweight	1010.84	2.16667	1	3	4	3.66667	3.66667	2.66667	4	1	6.87	0	6.51	13.35	0	0	0	0	0	0	0.31	2.58	0	0.32	0	11.67	2.26	0	6.7
2054	yes	20	minerals	medium	14	13.9524	293	293	3	24	male	Married	1	High school	2	yes	100.6	1.8	31.0494	Obesity I	1310.04	1.33333	3	3.2	4	1	2.66667	3	3	1	3.46	0	12.7	0	0	0	0	0	37.21	0	0.16	1.58	0	0.2	0	2.82	1.31	0	6.62
2055	yes	20	minerals	medium	14	13.9524	293	293	3	24	male	Single	0	High school	1.3	no	78.5	1.73	26.2287	Overweight	2192.7	3.16667	2.5	4	4	4	3	3.66667	4	1	4.1	0	4.25	18.46	0	0	11.34	5.09	0	0	0	1.93	0	0.16	0.25	2.01	1.34	0	12.01
2056	yes	20	minerals	medium	14	13.9524	293	293	3	32	female	Married	2	High school	1.3	yes	60.2	1.56	24.737	Normal weight	2117.11	3.16667	1.66667	3	4	2.33333	4	2.66667	3	1	4.24	0	4.4	9.56	0	0	0	0	11.56	19.46	0	0.28	0	0.23	0.09	0	1.08	0	0
2203	no	22	alimentary	small	1	2.52	63	63	12	30	male	Single	0	Middle school	1	no	64	1.69	22.4082	Normal weight	2021.39	3.16667	3.66667	1.8	3.25	4	2.66667	1.66667	3.33333	3.33333	7.92	0	4.36	10.01	0	0	0	11.04	0	0	0.08	4.89	0	0.43	0.35	0	0	0	2.94
2208	no	22	alimentary	small	1	2.52	63	63	12	37	male	Married	0	Elementary school	1	no	72.4	1.71	24.7598	Normal weight	1572.8	1	1	1.6	1.5	1	3	1	2.33333	1	11.42	0	18.48	0	5.16	0	0	15.77	14.03	0	0	0.66	0	1.02	0	0	0	0	0
2209	no	22	alimentary	small	1	2.52	63	63	12	38	male	Married	1	Middle school	1	no	73.6	1.65	27.034	Overweight	1558.91	1.66667	2	2.8	4	1	2.33333	3.33333	2.33333	1	11.57	0	6.21	0	0	0	18.88	0	6.51	7.48	0	0.86	0	0.34	0.15	0	0	0	16.89
2210	no	22	alimentary	small	1	2.52	63	63	12	37	female	Married	1	High school	1	no	73.2	1.53	31.27	Obesity I	2136.75	4	2.33333	4	4	4	3.33333	4	2.66667	2.33333	7.97	0	9.07	7.4	0	0	0	0	11.83	0	0	1.07	0	0.41	0.51	0	0	0	0
2213	no	22	alimentary	small	1	2.52	63	63	12	30	male	Single	0	Graduate	2.7	yes	85.6	1.71	29.274	Overweight	1514.87	3	4	2.4	4	2.66667	2.33333	2	4	2.33333	2.84	0	3.2	0	0	0	29.14	0	0	0	0.27	2.31	0	0.34	0	0	2.38	0	13.02
2215	no	22	alimentary	small	1	2.52	63	63	12	38	male	Married	3	Middle school	1	no	76.9	1.65	28.2461	Overweight	1998.35	1.83333	1	3.8	4	1	4	1.66667	3	1	4.49	0	4.85	0	0	0	31.15	0	6.68	2.92	0	0.26	0	0.15	0	0	0	0	0
2216	no	22	alimentary	small	1	2.52	63	63	12	52	male	Married	6	Illiterate	1.3	no	82.2	1.63	30.9383	Obesity I	3000.95	3.83333	3.83333	4	4	2.66667	3.66667	4	2.66667	2	4.87	0	3.23	17.98	0	0	0	8.26	0	18.19	0	1.36	0	0.49	0	0	1.52	0	0
2218	no	22	alimentary	small	1	2.52	63	63	12	32	male	Single	1	Elementary school	1	no	73.8	1.82	22.2799	Normal weight	2071.41	2.66667	2.83333	3	3	2.66667	2.66667	2.33333	2.33333	4	13.64	0	18.71	9.77	0	0	0	11.97	3.87	0	0	1.25	0	0.79	0.43	0	0	0	3.18
2219	no	22	alimentary	small	1	2.52	63	63	12	57	male	Married	5	Elementary school	1	no	60.1	1.62	22.9005	Normal weight	1714.82	1	1	1.8	3	1.66667	3	1	4	1	5.44	0	5.65	11.8	0	0	8.58	7.23	0	0	0	0	0	0.09	0	2.57	0	0	0
2220	no	22	alimentary	small	1	2.52	63	63	12	38	male	Married	2	High school	1.9	no	92.6	1.81	28.2653	Overweight	2288.5	1.83333	2.5	3.2	3	1	4	2	3	1	4.46	0	4.23	5.9	0	0	0	5.42	3.89	6.38	0	0.33	0	0.57	0.26	0	0	0	0
2221	no	22	alimentary	small	1	2.52	63	63	12	59	male	Widower	3	Elementary school	1	no	71.3	1.65	26.1892	Overweight	1904.82	2.33333	2	1.8	4	1	4	2.33333	3	1	11.73	0	7.17	5.31	0	0	0	0	18.68	0	0	0.39	0	0.44	0.26	0	0.86	0	1.15
2222	no	22	alimentary	small	1	2.52	63	63	12	61	male	Divorced	2	Middle school	1.3	no	62.3	1.55	25.9313	Overweight	2935.68	2.83333	2.16667	3	4	1	4	1.33333	2.33333	1	6.15	0	6.6	0	0	0	32.38	4.22	0	0	0	0.42	0	0.31	0.01	3	0	0	11.59
2224	no	22	alimentary	small	1	2.52	63	63	12	62	male	Married	3	Elementary school	1	no	57.1	1.61	22.0285	Normal weight	1297.7	3.33333	3.83333	3.4	3.5	3	4	2.66667	3	3	10.35	0	14.16	0	0	0	0	0	33.88	0	0	0.85	0	0.28	0	0	0	0	0
2228	no	22	alimentary	small	1	2.52	63	63	12	43	male	Married	2	Middle school	1.2	no	78.3	1.72	26.467	Overweight	4117.86	1	2	1.8	4	3.33333	2.66667	1	3	3	6.18	0	3.32	0	0	0	10.72	8.43	0	0	0.1	0.68	2.57	0.43	0	0	1.71	0	7.41
2229	no	22	alimentary	small	1	2.52	63	63	12	28	male	Single	0	Middle school	1	no	109.1	1.75	35.6245	Obesity II	1238.05	2.66667	3.16667	2.2	3.5	3.33333	1.66667	2	2	1	8.61	0	9.78	17.57	0	0	0	23.95	0	5.98	0	0.49	0	1.04	0	0	0	0	2.51
2234	no	22	alimentary	small	1	2.52	63	63	12	52	male	Married	3	Elementary school	1	no	81.2	1.68	28.7698	Overweight	2140.05	3.16667	3.33333	3	3.75	2.66667	2.66667	3.66667	3.33333	3	10.47	0	4.53	12.61	0	0	0	10.43	15.59	0	0	1.24	0	0.26	0.82	0	2.13	0	1.81
2236	no	22	alimentary	small	1	2.52	63	63	12	21	male	Single	0	High school	1	no	69.1	1.8	21.3272	Normal weight	3259.53	1.33333	2	2.8	4	1.66667	3	1.33333	4	1.66667	9.39	0	6.74	0	0	0	18.06	0	4.64	0	0	1.84	0	0.41	0.35	0	0	0	0
2237	no	22	alimentary	small	1	2.52	63	63	12	19	male	Single	0	High school	1	no	70.2	1.76	22.6627	Normal weight	1891.52	3.5	3.16667	2.6	3	2.33333	3	3	2.33333	2	13.63	0	19.44	0	0	0	15.56	0	0	1.25	0.34	5.19	0	0.62	0.53	0	0	0	2.36
2238	no	22	alimentary	small	1	2.52	63	63	12	38	male	Married	2	High school	2	no	62.6	1.57	25.3966	Overweight	988.15	3.16667	3.5	3.4	3	2.66667	3.33333	3.33333	3.33333	2.33333	4.35	0	9.8	0.43	0	0	0	10.04	0	1.18	0.11	1.59	0	0.72	0.35	0	8.63	0	0.91
2239	no	22	alimentary	small	1	2.52	63	63	12	32	male	Single	1	Elementary school	0.9	no	66.4	1.74	21.9316	Normal weight	1152.84	3.33333	3.33333	3.8	4	3.33333	4	3.33333	4	3.33333	6.81	0	4.2	17.55	0	0	12.76	0	0	0.86	0	1.01	0	0.3	0	0	0	0	0
2240	no	22	alimentary	small	1	2.52	63	63	12	29	female	Married	0	High school	2	no	76.6	1.67	27.466	Overweight	1534.38	1.83333	1.33333	3	4	1	2.33333	4	1	1	2.18	0	4.29	3.87	21.16	0	0	0	0	0	0	0.07	0	0.28	0.2	2.87	0	0	19.63
2241	no	22	alimentary	small	1	2.52	63	63	12	20	male	Single	0	Middle school	1	no	76.4	1.84	22.5662	Normal weight	4252.06	2	2	3.8	4	1	4	1	2.33333	1	4.24	0	2.6	4.51	0	0	13.84	10.5	7.74	0	0	0.39	0	0.12	0.33	0	0	0	2.55
2242	no	22	alimentary	small	1	2.52	63	63	12	65	male	Divorced	4	Middle school	4.1	yes	78.8	1.6	30.7813	Obesity I	1377.39	3.16667	3.5	3.4	3.5	4	3.66667	3	3	3.33333	3.74	0	7.03	0	0	0	10.68	0	3.88	20.5	0.3	2.55	0	0.17	0	5.02	1.22	0	26.41
2243	no	22	alimentary	small	1	2.52	63	63	12	37	female	Married	2	High school	1.1	no	59.8	1.56	24.5726	Normal weight	1269.05	2	2.5	4	4	4	4	4	4	1	13.42	0	11.45	15.95	0	0	0	0	7.01	0	0	3.13	0	0.55	0	3.66	8.06	0	0
2244	no	22	alimentary	small	1	2.52	63	63	12	58	male	Single	2	Elementary school	1	no	79.7	1.64	29.6327	Overweight	1866.51	1	1	1.8	3	1.66667	4	1	3	1	7.1	0	2.6	18.07	0	0	0	13.29	0	11.14	0	0	0	0.62	0	0	0	0	0
2501	yes	25	alimentary	small	10	3	60	60	4	41	male	Married	2	Elementary school	1.4	no	88.3	1.63	33.2342	Obesity I	1174.89	1.33333	3	1.4	4	1	3.66667	2	3	1	8.91	0	7.93	22.97	0	0	5.91	10.55	0	0.49	0.09	1.09	0	0.28	0.3	0	4.59	0	1.65
2503	yes	25	alimentary	small	10	3	60	60	4	52	female	Married	3	Elementary school	1	no	80	1.6	31.25	Obesity I	1698.75	1	1	3	4	3	4	2.33333	2.33333	1	13.96	0	26.26	23.82	0	0	0	0	0	2.71	0	0.9	0	0.3	0	0	4.05	0	2.02
2506	yes	25	alimentary	small	10	3	60	60	4	44	male	Married	3	Elementary school	1.1	no	70.1	1.48	32.0033	Obesity I	2034.86	2.5	3.16667	3	4	1	3.33333	3	3	1.66667	16.16	0	4.76	16.57	0	0	15.04	0	0	1.49	0.2	2.02	0	0.52	0.36	0	2	0	0
2507	yes	25	alimentary	small	10	3	60	60	4	70	male	Married	1	Elementary school	1	no	84.1	1.66	30.5197	Obesity I	2200.82	2	1	3.6	4	1	2.33333	3	3	1	4.08	0	14.62	18.39	0	0	0	22.54	0	3.32	0	0.31	0	0.7	0	0	0	0	0
2511	yes	25	alimentary	small	10	3	60	60	4	54	male	Married	2	High school	4.8	yes	68.5	1.64	25.4685	Overweight	2515.58	2.66667	1.5	3	4	3.33333	4	1	1	1	2.63	0	1.93	0	0	0	23.4	0	0	21.37	0	0.07	0	0.25	3.94	0	0.37	0	2.3
2517	yes	25	alimentary	small	10	3	60	60	4	31	male	Married	4	Middle school	1.2	no	66.1	1.68	23.4198	Normal weight	2268.79	3.66667	3	2.8	4	2.66667	3	4	1.66667	2	4.23	0	2.03	5.23	0	0	30.67	5.47	0	8.05	0.05	0.83	0	0.46	1.16	0	2.69	0	0
2520	yes	25	alimentary	small	10	3	60	60	4	39	male	Married	1	Middle school	1	no	83.9	1.65	30.8173	Obesity I	1500.56	2.83333	2.33333	3.2	4	3	3	2.33333	3.33333	2.33333	4.48	0	4.84	20.23	0	0	0	8.26	0	1.1	0.54	0.26	0	0.61	0	5.74	6.54	0	5.78
2525	yes	25	alimentary	small	10	3	60	60	4	29	male	Married	2	High school	1.6	no	75.3	1.66	27.3262	Overweight	2087.64	2	1	4	4	1	4	2.33333	3	3	9.78	0	4.46	16.16	0	0	0	0	0	0.74	0	1.72	0	0.58	0.61	0	1.83	0	0
2529	yes	25	alimentary	small	10	3	60	60	4	56	male	Married	3	Elementary school	1	no	67.1	1.6	26.2109	Overweight	1921.93	2	1.5	3	4	1.33333	2.66667	2	2.33333	1	9.39	0	5.04	6.17	0	0	0	0.65	0	0	0.09	2.08	1.95	0.3	2.91	3.79	0	0	4.89
2531	yes	25	alimentary	small	10	3	60	60	4	55	male	Married	4	High school	1	no	80.3	1.67	28.7927	Overweight	2149.7	1	1	1.8	3	1	3	2.66667	2.33333	1	4.18	0	9.01	18.5	8.34	0	13.69	5.77	0	13.36	0.05	0.55	0	0.13	0.2	0	0	0	11.38
2533	yes	25	alimentary	small	10	3	60	60	4	31	male	Married	4	Elementary school	1	no	79.6	1.68	28.2029	Overweight	1943.46	1	2.5	4	4	1	4	1	4	1	4.62	0	19.94	10.41	0	0	0	0	0	0	0	0.36	0	0.15	0.09	0	3.16	0	0
2537	yes	25	alimentary	small	10	3	60	60	4	26	male	Single	1	High school	1	no	65.9	1.63	24.8033	Normal weight	2288.04	2.83333	3	4	4	1	3	4	4	1	6.49	0	4.07	20.43	0	0	0	5.42	0	2.88	0	0.58	0	0.19	2.52	0	3.49	0	0
2538	yes	25	alimentary	small	10	3	60	60	4	31	male	Single	0	High school	1	no	73.6	1.7	25.4671	Overweight	3891.8	2.33333	1.33333	3	4	1	3	3	3	1	4.03	0	4.98	0	0	0	0	3.19	14.86	6.2	0	0.69	0	0.27	0.32	0	0.87	13.12	10.93
2544	yes	25	alimentary	small	10	3	60	60	4	28	male	Married	0	High school	1	no	58.2	1.69	20.3774	Normal weight	1784.29	1.33333	1.16667	3	4	1	4	1	3	1	7.57	0	5.22	13.3	0	0	0	6.78	17.8	0	0	0.61	0	0.24	0.3	0	0	0	8.1
2547	yes	25	alimentary	small	10	3	60	60	4	39	male	Single	0	Elementary school	1	no	65.3	1.71	22.3317	Normal weight	1649.76	2.33333	1	3	3	2.33333	3.33333	2.66667	2.33333	1	5.44	0	4.44	6.13	0	0	0	0	0	16.29	0	0.31	0	0.18	0	0	3.88	0	3.99
2548	yes	25	alimentary	small	10	3	60	60	4	44	male	Married	2	Elementary school	1	no	69.1	1.68	24.4827	Normal weight	2291.4	3.16667	2.83333	3	4	1	3	4	3	1	10.52	0	3.2	14.72	0	0	12.84	4.87	5.24	5.75	0.07	2.52	0	0.44	0.56	0	1.6	0	0
2549	yes	25	alimentary	small	10	3	60	60	4	23	male	Single	0	High school	1	no	72.8	1.67	26.1035	Overweight	2731.97	2.83333	2.33333	1.8	4	2.66667	2.66667	2.33333	3.66667	1.66667	7.07	0	3.55	12.35	0	0	0	8.17	0	2.41	0.05	0.53	0	0.19	0.3	0	0	0	12.18
2550	yes	25	alimentary	small	10	3	60	60	4	26	male	Married	2	Middle school	1	no	97.3	1.68	34.4742	Obesity I	3157.81	1	1	1	4	1	3.66667	1	2.33333	1	9.7	0	1.46	6.26	0	0	24.23	3.93	0	12.68	0.14	0.99	0	0.38	3.22	0	1.28	0	0
2551	yes	25	alimentary	small	10	3	60	60	4	44	male	Married	4	Elementary school	1	no	89.2	1.85	26.2043	Overweight	2810.33	3	3.5	1	2.75	1	3	3	1.66667	1	5.45	0	1.64	21.6	0	0	12.88	4.41	0	0.82	0.1	0.47	0	0.05	0	0	2.54	0	0
2552	yes	25	alimentary	small	10	3	60	60	4	33	female	Married	3	Graduate	1	no	74.1	1.6	28.9453	Overweight	731.13	2.83333	2.5	4	4	2.66667	3.66667	3.33333	3	1	0	0	0	0	0	0	0	0	0	0	0.23	1.99	0	0	0	18.79	3.48	0	27.02
2601	no	26	minerals	small	4	2.90909	64	64	8	44	male	Married	2	Elementary school	1	no	65.2	1.63	24.5399	Normal weight	1624.34	1.83333	2	2.4	4	3	3	2	2.33333	1	11.11	0	11.32	12.46	0	0	18.12	0	0	0	0.25	1.44	0	0.29	0	0	0	0	0
2602	no	26	minerals	small	4	2.90909	64	64	8	35	male	Married	3	Elementary school	1	no	55.2	1.66	20.0319	Normal weight	3029.89	3	1.83333	2	3	3.33333	2.33333	1	2	1	6.74	0	3.2	13.36	0	0	9.71	0	0	4.35	0	2.77	0	0.24	0	3.86	4.29	0	0
2606	no	26	minerals	small	4	2.90909	64	64	8	27	female	Single	0	High school	1	yes	60.6	1.6	23.6719	Normal weight	2186.56	3.16667	4	1.4	2.5	1.66667	2	3.33333	1.66667	1	3.89	0	0	0	0	0	0	5.67	18.32	30.72	0	0.51	0	0.43	0.18	4.03	4.1	0	0
2608	no	26	minerals	small	4	2.90909	64	64	8	30	male	Married	2	High school	1.6	no	82.9	1.71	28.3506	Overweight	2323.22	1.16667	1.33333	2.8	4	1	2.33333	1	1.66667	1	3.87	0	8.34	11.61	0	0	6.33	0	0	23.14	0	0.37	0	0.19	0.23	0	0	0	0
2609	no	26	minerals	small	4	2.90909	64	64	8	48	male	Married	3	Elementary school	1.5	no	70.3	1.69	24.614	Normal weight	2353.91	2.33333	2	2	4	1	2.66667	1	3.33333	1	2.6	0	4.12	20.06	0	0	0	10.54	0	0.64	0	1.79	0	0.61	0.2	0	0	0	0
2611	no	26	minerals	small	4	2.90909	64	64	8	48	male	Married	7	Middle school	1	no	68	1.68	24.093	Normal weight	1448.9	1.16667	2	2.2	4	2.33333	4	2.33333	2.66667	1.33333	9.33	0	16.72	0	0	0	40.62	0	0	0	0	0.64	0	0.21	0	0	1.85	0	0
2614	no	26	minerals	small	4	2.90909	64	64	8	60	male	Married	5	Illiterate	1	no	66.5	1.53	28.4079	Overweight	1013.4	1	1.83333	2.2	4	1	4	2.33333	3.33333	1	17.8	0	9.56	6.66	0	0	0	0	0	13.54	0	1.56	0	0.63	0.25	0	3.24	0	0
2621	no	26	minerals	small	4	2.90909	64	64	8	41	male	Married	1	Elementary school	1.5	no	86.9	1.6	33.9453	Obesity I	1812.34	2.83333		2.6	4	1		3	2.66667	1	9.95	0	0	37.22	0	0	0	13.68	0	0.87	0	1.17	0	0.96	0.22	0	0	0	0
2622	no	26	minerals	small	4	2.90909	64	64	8	44	male	Married	2	Elementary school	1.3	no	90.3	1.8	27.8704	Overweight	3383.29	2.66667	3.16667	3.6	4	3.66667	4	3	3.33333	2.33333	1.34	0	4.18	3.99	0	0	0	0	0	0	0	2.99	0	0.11	0.14	7.7	1.84	0	0
2627	no	26	minerals	small	4	2.90909	64	64	8	48	male	Married	0	High school	2.7	no	123	1.72	41.5765	Obesity III	1705.92	1.16667	2.5	1	3	1	1.66667	1	1.66667	1	0	0	17.04	0	0	0	0	0	0	7.72	0	1.02	0	0.18	0.18	5.05	0	0	0
2633	no	26	minerals	small	4	2.90909	64	64	8	45	male	Married	2	Elementary school	1.3	yes	91.1	1.63	34.2881	Obesity I	2265.2	3.16667	3.33333	3.2	3	1	3.33333	2.66667	3	1	4.51	0	4.11	0	0	0	23.96	0	0	12.3	0.12	0.67	4.13	0.17	0	1.94	1.54	0	0
2634	no	26	minerals	small	4	2.90909	64	64	8	36	female	Married	1	Graduate	1.4	yes	68.2	1.53	29.1341	Overweight	1375.54	1.83333	1.83333	1	4	2.33333	2	2.66667	2	1	7.99	0	6.41	0	0	0	0	9.02	0	0.48	0	1.89	0	0.84	0.43	20.71	0.82	0	0
2635	no	26	minerals	small	4	2.90909	64	64	8	64	male	Married	3	Illiterate	1	no	86.7	1.65	31.8457	Obesity I	2257.37	1.5	2	2.8	3	1	3	1	3.33333	1	12.07	0	0	11.95	12.17	0	13.04	0	0	8.93	0	1.42	0	0.45	0.47	3.82	1.28	0	0
2636	no	26	minerals	small	4	2.90909	64	64	8	34	male	Married	1	Middle school	1.5	no	83.7	1.72	28.2923	Overweight	2350	1	2	2.8	3	1	4	1	1	1	7.68	0	12.37	0	0	0	31.31	2.64	0	0	0	1.57	6.74	0.19	0	0	0	0	1.84
2637	no	26	minerals	small	4	2.90909	64	64	8	36	male	Single	2	High school	1.5	no	75	1.58	30.0433	Obesity I	2837.41	3	2.33333	2.4	4	3	2.66667	4	3	1.66667	6.81	0	6.83	16.48	0	0	8.82	0	10.11	0	0.1	1.35	0	0.16	0	0	0.97	0	0
2638	no	26	minerals	small	4	2.90909	64	64	8	34	male	Married	2	Elementary school	1.2	no	68.4	1.7	23.6678	Normal weight	2985.68	2	4	2.8	2	1	2.33333	1	2.33333	1	6.04	0	0	0	0	0	19.71	0	0	24.9	0	0.46	0	0.31	0.25	0	1.1	0	0
2639	no	26	minerals	small	4	2.90909	64	64	8	61	male	Married	7	Elementary school	1.7	no	87.1	1.68	30.8603	Obesity I	3016.46	2.83333	2.83333	3.6	4	3	4	2	3	2	0	0	4.12	11.57	0	0	19.51	5.14	0	0	0	0	0	0.21	0	0	0	0	9.56
2640	no	26	minerals	small	4	2.90909	64	64	8	37	male	Married	2	Elementary school	1.7	no	80.7	1.69	28.2553	Overweight	1775.9	1.5	1.33333	3.2	4	2.33333	3	2	3	1	6.07	0	5.46	7.6	0	0	24.86	0	0	8.9	0	1.55	0	0.23	0	0	0	0	12.33
2641	no	26	minerals	small	4	2.90909	64	64	8	35	male	Single	0	Elementary school	1.9	no	66.2	1.71	22.6394	Normal weight	3057.11	3.16667	1.16667	2.8	4	1	4	1	2.33333	1	11.8	0	6.34	0	0	0	0	0	2.69	0	0	0.96	0	0.43	0.35	0	0	0	0
2642	no	26	minerals	small	4	2.90909	64	64	8	37	male	Married	4	Middle school	1	no	63.1	1.74	20.8416	Normal weight	2871.4	2	1	2	4	1	2.66667	1	1	1	6.28	0	4.8	21.14	0	0	5.12	0	0	0	0	0.51	0	0.2	0.07	0	0	0	0
2643	no	26	minerals	small	4	2.90909	64	64	8	38	male	Married	3	Elementary school	1.5	no	79	1.59	31.2488	Obesity I	2325.76	3	1	1	1	3	1.66667	4	3	1	0.09	0	0.8	23.2	0	0	0	0	10.05	3.26	0	1.95	0	1.48	0	0	0	0	0
2644	no	26	minerals	small	4	2.90909	64	64	8	26	male	Single	0	Elementary school	1.6	no	72.6	1.77	23.1734	Normal weight	1899.78	1.16667	1.83333	2.2	1	3.33333	2	3.33333	1.33333	1	10.74	0	7.65	0	0	0	15.49	0	0	7.73	0	4.16	0	0.66	0.28	0	3.39	0	0
2701	yes	27	alimentary	small	10	1.42105	27	27	4	36	male	Married	3	Graduate	1	no	56.7	1.62	21.6049	Normal weight	2682.88	3.83333	3.16667	2.8	4	3.33333	2.66667	1.66667	3	2.33333	6.72	0	7.22	31.64	0	0	10.97	0	0	4.91	0.08	0.64	0	0.15	0	0	0.98	0	4.96
2702	yes	27	alimentary	small	10	1.42105	27	27	4	22	male	Married	1	Middle school	0.9	no	60.7	1.62	23.1291	Normal weight	2297.45	2.83333	3.5	3	4	1	3	4	3	2.66667	7.85	0	0	52.14	0	0	6.4	0	0	0	0	0.54	0	0.18	0	0	1.56	0	8.83
2703	yes	27	alimentary	small	10	1.42105	27	27	4	34	male	Married	2	High school	1	no	67.9	1.64	25.2454	Overweight	3784.67	3.16667	2.83333	3.6	4	4	3	2.66667	3.33333	1	5.07	0	6.4	3.56	0	0	33.78	9.83	0	3.48	0	0.3	0	0.17	0	0	2.24	0	1.59
2704	yes	27	alimentary	small	10	1.42105	27	27	4	42	female	Divorced	1	High school	1	no	82.4	1.69	28.8505	Overweight	1008.05	3.5	2	3.4	4	4	3.33333	3.33333	3	3	6.82	0	9.24	17.77	0	0	14.6	0	0	0	0.08	2.86	0	0.69	0	0	5.7	0	5.73
2705	yes	27	alimentary	small	10	1.42105	27	27	4	36	male	Single	4	Elementary school	1	no	68.7	1.62	26.1774	Overweight	2954.72	2.33333	2.66667	3.2	4	2	3	2.66667	3	2	6.11	0	21.06	4.57	0	0	4.98	0	0	0	0	0.59	0	7.87	0.11	0	2.92	0	1.51
2706	yes	27	alimentary	small	10	1.42105	27	27	4	43	female	Single	2	Graduate	2	yes	82.9	1.59	32.7914	Obesity I	1370.13	2.5	2.16667	2.2	4	2.66667	3.33333	3.33333	4	1	0	0	14.78	0	0	0	21.48	0	8.05	0	0.11	1.21	0	0.35	0	8.88	5.24	0	7.2
2707	yes	27	alimentary	small	10	1.42105	27	27	4	26	male	Married	1	Elementary school	0.9	no	61.7	1.67	22.1234	Normal weight	2178.68	3.5	3.66667	2.2	3.5	2.66667	2.33333	3.33333	2.33333	3	8.28	0	6.33	12.38	0	0	6.75	0	0	25.57	0	0.63	0	0.21	0.01	0	2.48	0	3.32
2708	yes	27	alimentary	small	10	1.42105	27	27	4	30	male	Single	0	High school	1.1	no	70.4	1.64	26.1749	Overweight	2270.9	2.66667	1.66667	2.2	4	2.33333	2.33333	3.66667	1	1.66667	7.94	0	8.09	11.88	0	0	0	0	0	4.85	0.07	0.97	0	0.21	0	0	4.47	0	3.98
2709	yes	27	alimentary	small	10	1.42105	27	27	4	41	female	Single	3	High school	1	no	61.3	1.59	24.2475	Normal weight	1325.55	2.83333	2.33333	3.6	4	4	3.66667	3.66667	4	4	3.42	0	3.28	0	0	0	22.2	0	0	21.63	0	3.54	0	0.13	0	0.5	1.08	0	8.4
2710	yes	27	alimentary	small	10	1.42105	27	27	4	37	male	Single	2	Middle school	1	yes	66.9	1.61	25.8092	Overweight	2283.23	3	4	4	4	4	4	3.33333	3.33333	4	7.9	0	6.04	7.79	0	0	13.41	0	0	8.65	0	0.66	0	0.41	0.24	5.93	1.26	0	0
2711	yes	27	alimentary	small	10	1.42105	27	27	4	30	male	Married	0	High school	1	no	79	1.79	24.7942	Normal weight	3391.91	2	1.66667	2.6	4	3	3.66667	2.66667	1	2.33333	4.63	0	6.44	0	0	0	17.35	10.97	0	1.94	0	0.27	0	0.6	0	4.75	1.24	0	32.59
2712	yes	27	alimentary	small	10	1.42105	27	27	4	22	female	Single	0	High school	1.6	no	75.4	1.64	28.0339	Overweight	1542.14	3.5	3.5	3	4	4	2.66667	4	4	4	4.29	0	5.96	0	0	0	0	0	0	23.11	0.18	1.07	0	0.1	0	15.71	0	0	9.76
2713	yes	27	alimentary	small	10	1.42105	27	27	4	27	male	Single	2	Graduate	2	yes	129.5	1.79	40.417	Obesity III	1887.96	3.33333	3.16667	2.4	3	4	4	2	2	3	9.56	0	2.57	10.66	0	0	0	0	0	8.59	0.11	1.01	0	0.22	0	0	8.37	0	10.06
2714	yes	27	alimentary	small	10	1.42105	27	27	4	32	male	Married	2	Graduate	3	yes	83	1.78	26.1962	Overweight	3102.39	2.33333	1.33333	2.2	4	2.66667	2.33333	3.66667	3	1.66667	2.9	0	3.4	6.26	3.44	0	7.66	0	0	7.78	0.07	0.53	0	0.1	0	0	1.16	0	39.36
2715	yes	27	alimentary	small	10	1.42105	27	27	4	53	male	Married	3	Middle school	2	yes	75.4	1.8	23.2716	Normal weight	1755.79	1.33333	1	1.8	4	2.33333	4	1	1	1	8.81	0	9.55	11.53	0	0	8.38	7.06	0	0	0.12	1.92	0	0.64	0.01	0	0	0	20.52
2716	yes	27	alimentary	small	10	1.42105	27	27	4	46	male	Widower	3	Elementary school	1	no	59.3	1.5	26.3556	Overweight	2244.42	3	3	2.2	4	3	3.33333	2.66667	3	2.33333	7.59	0	2.16	30.05	0	0	0	5.53	0	0	0	0.55	0	0.18	0.16	0	0	0	4.21
2717	yes	27	alimentary	small	10	1.42105	27	27	4	18	male	Single	0	Elementary school	0.9	no	64	1.76	20.6612	Normal weight	1781.47	3	3.5	3.4	4	3.33333	3	3.33333	1.66667	3	17.1	0	0	22.72	0	0	16.52	0	0	0	0	1.38	0	0.46	0	0	6.45	0	0
2718	yes	27	alimentary	small	10	1.42105	27	27	4	35	female	Married	1	Middle school	1	no	55	1.61	21.2183	Normal weight	1508.39	2	2	2.4	4	1	3	1	2.33333	1	5.95	0	3.05	29.92	0	0	0	0	13.38	0	0	0.91	0	0.32	0	0	1.91	0	9.95
2719	yes	27	alimentary	small	10	1.42105	27	27	4	48	male	Married	5	Elementary school	1	no	80	1.57	32.4557	Obesity I	1222.39	1.33333	2.5	2	2	1	3.66667	4	3	1	14.76	0	7.93	35.87	0	0	0	0	0	0	0	1.14	0	0.48	0.3	0	0	0	3.35
2801	yes	28	minerals	small	13	1.2	30	30	5	30	female	Married	1	Elementary school	1.6	no	74.9	1.56	30.7774	Obesity I	2570.66	2.83333	3.5	3.2	4	1	3.33333	3	1	1	0	14.06	0	2.62	8.89	0	0	0	3.46	0	0.76	0.88	0	0.03	0	5.55	1.57	0	17.43
2802	yes	28	minerals	small	13	1.2	30	30	5	44	male	Married	2	Graduate	1.3	no	70.2	1.7	24.2907	Normal weight	1457.69	2.5	2	2.2	4	3.33333	3.33333	3	2.33333	1.66667	6.16	0	6.65	4.63	0	0	10.09	0	0	5.28	0.06	1.25	0	0.18	0.21	0	1.98	0	8.26
2803	yes	28	minerals	small	13	1.2	30	30	5	26	male	Married	0	High school	1	no	87.8	1.67	31.4819	Obesity I	2881.67	1.5	1.5	1	4	1	3.33333	2	1	1	3.12	0	3.36	3.51	0	0	0	0	3.86	9.33	0	0.27	0	0.13	0.13	13.76	0	0	36.24
2804	yes	28	minerals	small	13	1.2	30	30	5	42	male	Married	0	Elementary school	1	no	74.7	1.62	28.4636	Overweight	2624.8	3.83333	3.33333	3	4	2.66667	3	3	3.33333	2.33333	5.83	0	5.54	0	0	0	11.21	0	5.08	13.01	0	2.12	0	0.19	0.12	0	1.3	0	7.75
2805	yes	28	minerals	small	13	1.2	30	30	5	36	male	Married	3	Elementary school	1	no	90.3	1.73	30.1714	Obesity I	1782.99	3.33333	2.33333	3	4	3.33333	3	3	3	1.66667	10.12	0	8.15	0	0	0	16.51	9.04	0	7.39	0.05	1.39	3.39	0.58	0.34	0	0.82	0	0
2806	yes	28	minerals	small	13	1.2	30	30	5	30	male	Married	0	Middle school	1	no	61.1	1.65	22.4426	Normal weight	3376.87	2.83333	2.5	3	4	3.33333	2	4	2.33333	1	5.47	0	10.96	4	0	0	8.72	15.79	0	0	0	0.38	0	0.47	1.16	0	0.51	0	3.54
2807	yes	28	minerals	small	13	1.2	30	30	5	46	male	Married	1	High school	1	no	61.9	1.47	28.6455	Overweight	2490.41	2.5	3	2.4	3.25	2.66667	4	2.66667	3	3	5.43	0	1.94	8.13	0	0	0	4.98	0	13.86	0.03	0.82	0	0.32	0	0	3.23	0	0
2808	yes	28	minerals	small	13	1.2	30	30	5	21	male	Married	0	Middle school	1.2	no	53.6	1.64	19.9286	Normal weight	2937.79	3.16667	3	3	4	3	2	3	1.66667	2	6.14	0	9.89	11.88	0	0	10.02	8.44	0	0.27	0.05	0.76	0	0.51	0.12	0	0.69	0	9.16
2809	yes	28	minerals	small	13	1.2	30	30	5	40	male	Single	0	Elementary school	1	no	65.5	1.64	24.3531	Normal weight	3888.97		1	1.8	4	1	3	1	1	1	6.95	0	6.23	6.94	0	0	0	12.12	0	1.5	0.08	0.8	0	0.41	0.08	0	0.99	0	0
2810	yes	28	minerals	small	13	1.2	30	30	5	25	male	Single	0	High school	1	no	74.9	1.7	25.917	Overweight	3978.07	2.66667	1.33333	2.4	4	2.66667	3	2.66667	3.33333	1	5.13	0	2.44	13.57	0	0	8.25	7.48	22.18	6.76	0	0.5	0	0.55	0.3	2.21	0	0	0
2811	yes	28	minerals	small	13	1.2	30	30	5	42	male	Married	2	Middle school	1	no	82.5	1.65	30.303	Obesity I	1450.28	1.16667	1	1.6	3	1	3	1	2.33333	1	18.45	0	6.68	0	0	0	0	10.69	0	0	0	0.88	0	0.82	0.35	0	0	0	0
2812	yes	28	minerals	small	13	1.2	30	30	5	47	male	Single	2	High school	4	yes	108.9	1.72	36.8104	Obesity II	2293.27	3.83333	3.83333	3.8	4	4	3	4	3.66667	2.33333	4.21	0	6.34	0	0	0	12.83	9.67	0	0.85	0.04	1.31	0	0.75	0.31	2.06	1.44	0	3.89
2813	yes	28	minerals	small	13	1.2	30	30	5	31	male	Married	1	High school	1.5	no	79.3	1.65	29.1276	Overweight	3446.5	1	1	3	4	1	1	1	3	1	2.96	0	6.81	0	0	0	8.54	7.2	0	0	0	0.18	0	0.44	0	3.6	1.37	0	5.96
2814	yes	28	minerals	small	13	1.2	30	30	5	37	female	Single	1	Graduate	2.5	yes	92	1.59	36.391	Obesity II	1643.07	3.33333	2.5	3.6	4	3.33333	3.33333	2.33333	2.66667	2	5.51	0	5.36	9.56	0	0	0	0	8.06	17.18	0.1	1.91	0	0.21	0.54	1.44	0	0	16.47
2815	yes	28	minerals	small	13	1.2	30	30	5	26	male	Married	2	Elementary school	1	no	64.5	1.67	23.1274	Normal weight	2890.55	1.83333	1.66667	3	4	1	4	1	1	1	13.96	0	3.35	11.67	0	0	10.18	10.3	0	0	0	0.79	0	0.75	0.21	0	0	0	0
2816	yes	28	minerals	small	13	1.2	30	30	5	29	male	Married	0	High school	1.2	yes	64.5	1.74	21.304	Normal weight	1401.17	3	3.5	4	3.25	2.66667	1.33333	2	2.33333	1	19.29	0	6.91	14.69	0	0	0	0	0	0	0.11	2.41	0	0.59	0.3	0	0	0	1.38
2817	yes	28	minerals	small	13	1.2	30	30	5	40	male	Married	1	Middle school	1	no	65.1	1.67	23.3425	Normal weight	1964.32	3.16667	3.5	2.6	3.25	3	3.33333	4	2	3	6.74	0	0	13.74	0	0	14.98	6.31	0	0	0	0.79	0	0.41	0.12	4.48	2.36	0	2.3
2818	yes	28	minerals	small	13	1.2	30	30	5	29	male	Married	1	Middle school	1	no	75.3	1.65	27.6584	Overweight	1612.99	2.66667	2.83333	2.8	4	1	2.66667	1.33333	3.66667	1	6.33	0	6.01	0	0	0	18.25	12.49	13.79	0	0.16	1.8	0	0.26	0.81	0	2.12	0	0
2819	yes	28	minerals	small	13	1.2	30	30	5	49	male	Single	1	Elementary school	1	no	61.6	1.66	22.3545	Normal weight	2150.57	2.66667	2.16667	3.4	4	1.66667	4	2.33333	3.33333	1.66667	12.09	0	4.5	0	0	0	13.68	10.96	0	5.42	0.03	1.05	0	0.29	0.17	0	0	0	0
2820	yes	28	minerals	small	13	1.2	30	30	5	30	male	Married	0	Elementary school	1	no	66.9	1.57	27.1411	Overweight	2546.14	2.66667	1	3	4	1	1.66667	3	3.33333	1	2.87	0	5.71	0	0	0	11.56	14.61	0	13.45	0.12	1.94	0	0.73	0.94	0	0	0	0
2821	yes	28	minerals	small	13	1.2	30	30	5	23	male	Single	1	High school	1.5	no	67.5	1.7	23.3564	Normal weight	3027.21	2.33333	2	4	4	1	2	1.66667	2	3	8.77	0	1.6	0	0	0	9.72	7.37	0	0.13	0.03	0.87	0	0.27	0.39	3.24	0.55	0	2.39
2822	yes	28	minerals	small	13	1.2	30	30	5	28	male	Married	0	High school	1.2	no	61.2	1.66	22.2093	Normal weight	1999.28	3.66667	2.33333	4	2.25	2.66667	2.66667	2	1.33333	1	9.02	0	7.27	8.73	8.76	0	0	0	0	23.53	0.12	1.44	0	0.23	0.09	5.51	0	8.66	3.54
2823	yes	28	minerals	small	13	1.2	30	30	5	26	male	Married	0	High school	1.6	no	72.2	1.79	22.5336	Normal weight	2269.56	2.5	2.16667	2.8	3	2	3	1.33333	3	1	7.95	0	17.07	0	0	0	12.97	13.75	0	0	0	0.93	0	0.43	0.75	0.95	0	0	3.48
2824	yes	28	minerals	small	13	1.2	30	30	5	21	male	Single	0	High school	1	no	55.1	1.71	18.8434	Normal weight	3153.82	3.66667	2.33333	2.2	4	1.66667	3	2	3	1.66667	5.72	0	5.59	0	0	0	21.88	3.93	0	8.74	0	0.95	0	0.44	0.23	0	0	0	18.91
2825	yes	28	minerals	small	13	1.2	30	30	5	39	male	Married	2	Elementary school	1	no	71.6	1.63	26.9487	Overweight	2506.72	1.33333	1.5	3.6	3	1	4	2	2.33333	1	5.39	0	4.86	10.76	0	0	11.74	11.87	2.66	0	0	0.54	0	0.75	0.33	3.07	0	0	0
2901	no	29	textile	small	7	1	29	29	17	55	female	Divorced	5	Elementary school	1	no	60.7	1.48	27.5998	Overweight	1463.25	2.5	1.33333	2.8	4	2.33333	3.66667	3.33333	3	1	3.38	0	3.14	27.66	0	0	10.06	0	5.17	2.99	0	0	0	0.08	0	0	0	0	0
2902	no	29	textile	small	7	1	29	29	17	37	female	Married	1	High school	1	yes	80.5	1.64	29.7846	Overweight	1438.5	3.16667	3.5	2.8	3	2	3.33333	1.33333	1	2.33333	0	0	4.84	0	0	0	6.81	0	0	0	0.22	0.49	0	0.06	0	0	0.94	10.95	39.57
2903	no	29	textile	small	7	1	29	29	17	43	female	Single	1	Middle school	1	no	45	1.53	19.2234	Normal weight	1063.9	1	1	3.4	2.25	1	3	2	3	1	9.08	0	4.55	19.02	0	0	0	11.66	7.53	0	0	0.74	0	0.9	0.31	0	0	0	0
2904	no	29	textile	small	7	1	29	29	17	53	female	Married	2	Middle school	1	no	61.6	1.54	25.974	Overweight	1270.37	2.33333	3	4	4	3	4	2.66667	2.66667	1.33333	7.6	0	22.88	0	0	0	0	0	7	10.58	0	0.63	0	0.25	0.14	0	4.72	0	1.76
2905	no	29	textile	small	7	1	29	29	17	35	female	Single	4	Middle school	1	no	78	1.59	30.8532	Obesity I	1311.92	2.33333	3	2.8	4	3.33333	3	4	4	1	7.36	0	0	0	0	0	11.22	0.95	0	31.78	0	1.39	3.14	0.4	0.48	3.36	0	0	5.1
2906	no	29	textile	small	7	1	29	29	17	37	male	Married	2	High school	2	no	85.8	1.79	26.8081	Overweight	2160.94	1	2	2.8	4	2	3.33333	1	4	1	3.94	0	4.48	0	2.77	0	6.81	0	0	3.88	1.59	1.74	0	0.17	0	7.83	0	2.11	9.42
2907	no	29	textile	small	7	1	29	29	17	40	female	Married	2	Middle school	1	no	49.7	1.41	24.9987	Overweight	960.63	2.33333	2.66667	1.8	4	3	2.66667	3.33333	2.66667	1.66667	10.05	0	9.7	0	0	0	30.64	2.58	0	2.32	0	0.92	0	0.36	6.86	0	0	0	9.29
2908	no	29	textile	small	7	1	29	29	17	36	female	Married	2	Graduate	1	no	72.2	1.59	28.7395	Overweight	1019.88	2	1.33333	4	4	4	4	2	1	1	4.44	0	2.37	0	0	0	0	0	0	0	0	1.97	0	0.27	0	14.55	2.35	0	47.18
2909	no	29	textile	small	7	1	29	29	17	35	female	Married	1	High school	1	yes	42.7	1.44	20.736	Normal weight	2577.91	1.83333	1.33333	3.6	4	1	4	1	1.66667	1	0	0	1.78	3.07	2.32	0	0	0	9.32	44.97	0	0.62	0	0.16	0.61	0	0	0	0
2910	no	29	textile	small	7	1	29	29	17	33	female	Married	3	High school	1	yes	52.4	1.5	23.196	Normal weight	2699.5	2	1	1	4	1	4	1	2	1	1.16	0	0	0	0	0	6.7	0	11.2	10.88	0	0	4.61	0	0.13	0	0	0	0
2911	no	29	textile	small	7	1	29	29	17	49	female	Married	2	Middle school	1	no	78.5	1.58	31.2867	Obesity I	1211.49	2	1	4	4	3	2	1	3.33333	1	0	0	0	8.35	0	0	14.94	0	6.79	25.33	0.06	0.46	0	0	0	0	0	0	3.72
2912	no	29	textile	small	7	1	29	29	17	53	female	Divorced	4	High school	1	yes	59.3	1.48	27.1828	Overweight	1010.13	4	4	1.6	4	4	2.66667	2.66667	2.33333	1.66667	0	0	0	0	5.92	4.25	0	0	0	7.61	0	0	0	0	0	4.36	0	0	16.64
2913	no	29	textile	small	7	1	29	29	17	57	female	Married	7	Elementary school	1	no	84.8	1.52	36.9463	Obesity II	987.54	1.33333	3.66667	4	4	4	2.66667	2.33333	2.66667	1	9.78	0	24.52	0	0	0	0	0	4.5	24.77	0	3.31	0	0.48	0	4.7	0	0	0
2914	no	29	textile	small	7	1	29	29	17	31	female	Single	3	High school	1	no	69.3	1.59	27.5851	Overweight	1711.47	2.33333	2	2.6	3.25	2	3	1.33333	3	1	0	0	0	27.59	31.49	0	0	4.98	0	11.95	0	0	0	0	0	0	2.26	0	0
2915	no	29	textile	small	7	1	29	29	17	40	female	Single	1	Middle school	1	yes	74.3	1.58	29.6127	Overweight	1144.51	4	2.33333	1.6	4	4	2.66667	4	4	2	0	0	0	0	0	0	12.86	16.25	5.83	0	0	0.28	0	0.15	0.12	18.91	0.67	0	13.01
2916	no	29	textile	small	7	1	29	29	17	44	female	Married	2	Elementary school	1	no	57.3	1.53	24.6385	Normal weight	2480.46	2.5	1	3	4	3.33333	3.33333	1	2.33333	1	1.83	0	3.76	6.33	0	0	5.93	10	0	0	0.06	0.69	0	0.48	0	3.47	1.77	0	2.31
2917	no	29	textile	small	7	1	29	29	17	24	female	Married	0	High school	1	no	85.7	1.69	30.006	Obesity I	605.81	2.16667	1.33333	3.6	4	4	2.33333	4	1.66667	1	0	0	0	0	19.73	0	20.53	0	0	12.11	0	5.25	0	0	0	0	3.96	0	10.87
2918	no	29	textile	small	7	1	29	29	17	65	female	Married	6	Elementary school	1	no	71.2	1.53	30.5353	Obesity I	1545.88	1	1.5	2.6	4	2.33333	3	1.66667	2.33333	1	3.25	0	2.97	0	0	0	0	0	18.61	39.46	0	0.38	0	0.39	0.24	0	0	0	5.61
2919	no	29	textile	small	7	1	29	29	17	49	male	Married	1	Elementary school	1	no	62.4	1.56	25.641	Overweight	963.53	2.83333	1.66667	2.4	4	1	4	2.66667	1.66667	1	8.84	0	19.08	0	0	0	0	0	0	0	0	0.71	0	0.38	0	0	6.1	0	0
2920	no	29	textile	small	7	1	29	29	17	39	female	Married	1	High school	1.1	no	93.7	1.59	37.0634	Obesity II	2157.79	3	3	3.4	4	2	3.33333	3.33333	4	1	0	0	0	2.75	0	0	0	10.34	14.84	19.92	0.1	0.22	0	0.15	0.5	0	0	0	11.38
2921	no	29	textile	small	7	1	29	29	17	24	male	Married	1	Middle school	1.5	no	52.4	1.65	19.247	Normal weight	1501.68	1.66667	3.33333	1.6	3.25	1	2.66667	3	4	1.66667	14.2	0	6.45	12.78	0	0	0	0	0	0	0	1.04	0	0.46	1.78	0	2.4	0	7.2
2922	no	29	textile	small	7	1	29	29	17	28	female	Married	0	Graduate	1	no	45.7	1.5	20.3111	Normal weight	1175.37	3	2	1.6	4	4	2.66667	1	1.66667	1.33333	8.68	0	5.92	0	0	0	0	0	9.46	0.67	0	3.74	0	0.44	0.38	0	0	0	9.84
2923	no	29	textile	small	7	1	29	29	17	59	female	Divorced	2	Elementary school	1	no	64.1	1.52	27.7441	Overweight	1148.35	1	1.16667	3	4	3	2	2.33333	3	1	11.15	0	0	5.17	0	0	0	0	49.03	10.15	0	0.82	0	0.27	0	7.67	0	0	0
2924	no	29	textile	small	7	1	29	29	17	52	female	Single	5	High school	1	no	50.6	1.48	23.2262	Normal weight	1050.29	3	1.66667	3.6	4	1	2.33333	3	3.33333	3	4.31	0	6.98	0	0	0	0	0	0	25.59	0	0.31	5.3	0.35	0.31	16.96	0	0	6.15
2925	no	29	textile	small	7	1	29	29	17	29	female	Married	1	High school	1	no	75.7	1.54	32.1277	Obesity I	1834.26	1	1.33333	2.6	3	1	1	1	3	1	0	0	0	0	0	0	24.07	3.49	0	0	0	0.47	0	0.03	0.93	10.7	0	0	27.62
2926	no	29	textile	small	7	1	29	29	17	28	female	Married	1	High school	1	no	52.3	1.46	24.4017	Normal weight	1036.15	1.66667	1.16667	1.8	4	3	2.66667	1	3	1	0	0	6.71	3.82	0	0	0	0	10.73	0	0	0	0	0.08	0	0	0	0	13.59
2927	no	29	textile	small	7	1	29	29	17	22	female	Single	0	High school	1	no	51.3	1.61	19.7909	Normal weight	1951.69	1.16667	1.83333	3	4	1	3	1	2.33333	1	7.8	0	0	6.91	0	0	15.08	0	0	41.32	0	0.53	0	0.18	0	6.42	0	0	7.85
2928	no	29	textile	small	7	1	29	29	17	42	female	Single	0	Middle school	1	no	66.1	1.53	28.4225	Overweight	1720.51	1.33333	3	2.8	2.5	1.66667	2	3	1.66667	1	0	0	0	7.84	0	0	0	8.73	9.31	0	0	0	0	0	0.41	2.56	0	0	13.63
2929	no	29	textile	small	7	1	29	29	17	35	male	Married	2	High school	1.3	yes	74.3	1.73	24.8829	Normal weight	2064	1	2.16667	3.8	4	3.33333	3.66667	1	4	1	9.47	0	9.03	9.8	0	0	7.13	0	9.78	6.38	0	1.8	0	0.26	0	0	0	0	0
3001	no	30	minerals	medium	5	10	270	270	5	27	male	Married	1	High school	1.9	yes	67.1	1.68	23.7741	Normal weight	1303.25	2.66667	1.83333	1.2	3	1.33333	3	3.66667	1	1.33333	6.53	0	15.25	15.53	0	0	0	0	0	0	0	0.53	3.64	0.28	0	13.23	0	0	3.46
3002	no	30	minerals	medium	5	10	270	270	5	43	male	Married	2	High school	1.7	no	73.5	1.62	28.1801	Overweight	2760.11	2.5	2.16667	2.4	3.25	1.33333	3.66667	3	1	2.66667	0	0	0	0	0	0	4.29	0	0	29.22	0	0	0	0	0	3.19	1.24	0	29.66
3003	no	30	minerals	medium	5	10	270	270	5	49	male	Divorced	2	Graduate	1	yes	85	1.74	28.2371	Overweight	2163.05	2	1	2.4	4	1	2.66667	1.33333		1	12.34	0	12.75	0	0	0	0	11.47	0	0	0.2	1.02	0	0.9	0.11	20.92	0	0	0
3004	no	30	minerals	medium	5	10	270	270	5	19	male	Single	0	High school	1	no	64.9	1.68	22.9946	Normal weight	2481.08	1	3.5	2	4	1	4	1.66667	4	1.66667	4.11	0	5.61	8.16	0	0	0	10	23.31	0	0	0.28	0	0.68	0.11	0	2.3	0	0
3005	no	30	minerals	medium	5	10	270	270	5	29	female	Single	0	High school	1	no	80.7	1.66	29.2858	Overweight	2382.21	1.66667	3.33333	2	4	2.66667	2.33333	1.33333	3.33333	1	6.66	0	0	0	0	0	0	10.41	21.66	9.25	0	0.44	0	0.57	0.17	0	1.46	0	0
3006	no	30	minerals	medium	5	10	270	270	5	29	male	Single	0	Middle school	1	no	83.5	1.61	32.2133	Obesity I	1949.14	1.16667	1.66667	2.2	3.25	1	3.33333	1.66667	3.66667	1	6.8	0	3.57	6.92	0	0	7.55	0	11.32	5.98	0.14	0	0	0.46	0.28	0	0	0	0
3007	no	30	minerals	medium	5	10	270	270	5	45	male	Married	9	Elementary school	1	no	84.5	1.66	30.6648	Obesity I	1826.23	1	1	1.6	4	1	3	2.33333	3	1	9.88	0	10.2	7.39	0	0	24.17	6.79	0	0	0	0.73	0	0.58	0	0	0	0	0
3008	no	30	minerals	medium	5	10	270	270	5	28	male	Single	0	High school	1	no	73.9	1.7	25.5709	Overweight	1416.12	3.16667	4	2.8	4	4	4	3	2.66667	2.66667	0	0	10.26	47.63	0	0	0	8.76	0	4.12	0	0	0	0.35	0	0	0	0	0
3009	no	30	minerals	medium	5	10	270	270	5	41	male	Single	2	Elementary school	1	no	69.3	1.67	24.8485	Normal weight	2789.97	2.16667	2.66667	3	2.5	1	4	3	2	3	8.61	0	3.47	19.34	0	0	10.55	17.78	0	0	0	0.99	0	1.03	0.17	0	0	0	0
3010	no	30	minerals	medium	5	10	270	270	5	48	male	Married	3	High school	1.9	no	75.1	1.78	23.7028	Normal weight	1303.49	3.33333	3.66667	2.2	4	4	2.66667	4	3.33333	3.33333	9.11	0	15.54	15.52	0	0	0	9.51	0	0	0	0.83	0	0.91	0	0	0	0	2.22
3011	no	30	minerals	medium	5	10	270	270	5	35	male	Married	2	Middle school	1	no	94.9	1.79	29.6183	Overweight	2130.88	3	1.33333	3.4	3.25	4	4	4	2	4	10.26	0	9.09	12.66	0	0	13.81	20.95	0	0	0	2.18	0	0.5	1.06	0	0	0	0
3012	no	30	minerals	medium	5	10	270	270	5	52	male	Divorced	5	Elementary school	1.5	no	67.9	1.71	23.3572	Normal weight	3015.96	3.33333	1.33333	1.4	4	2.66667	2.66667	3	3	1.66667	6.77	0	5.64	17.89	0	0	9.76	3.7	0	0	0	0.47	0	0.27	0.12	0	1.59	0	3.92
3013	no	30	minerals	medium	5	10	270	270	5	21	male	Single	0	High school	1.2	no	75.6	1.77	24.131	Normal weight	1992.08	2.33333	2.66667	2.4	3	1	3.33333	2.33333	1.33333	1	4.27	0	4.86	13.54	0	0	14.77	12.45	14.4	0	0	0.39	0	0.9	0.42	0	0	0	0
3014	no	30	minerals	medium	5	10	270	270	5	37	female	Married	3	Middle school	1	no	95.4	1.52	41.2915	Obesity III	1857.81	3.66667	3.5	3	4	4	3.66667	4	4	2.66667	4.58	0	9.96	3.19	0	0	0	0	0	18.76	0.12	1.55	0	0.16	8.51	0	0	0	0
3015	no	30	minerals	medium	5	10	270	270	5	39	female	Married	1	Elementary school	1	no	78.5	1.45	37.3365	Obesity II	1255.82	3	1	3	4	1.66667	1	2	3.33333	2	2.9	0	7.02	5.37	0	0	11.72	0	0	21.4	0	0.96	4.06	0.48	0.06	3.51	0.15	0	0
3016	no	30	minerals	medium	5	10	270	270	5	34	male	Married	1	Middle school	1	no	95.6	1.65	35.1148	Obesity II	1467.93	2.66667	3	2.2	4	2.33333	1.66667	3.66667	4	2	0	0	3.3	0	0	0	20.05	0	19.7	0	0	1.27	9.25	0	0	0	0	0	5.91
3017	no	30	minerals	medium	5	10	270	270	5	35	male	Married	2	Middle school	1.5	no	81	1.8	25	Overweight	1870.93	2	1.5	2.2	3	1	2	1	3	1	5.16	0	5.18	28.84	0	0	0	13.26	0	0	0	0.49	0	1.1	0.59	0	0	0	6.44
3018	no	30	minerals	medium	5	10	270	270	5	45	male	Married	1	Graduate	1.6	yes	75.7	1.75	24.7184	Normal weight	2235.18	1	1	1	3	1	3	1.66667	2.33333	1	4.02	0	4.17	18.11	0	0	0	5.55	0	0	0	0.27	0	0.37	0	0	0	0	0
3019	no	30	minerals	medium	5	10	270	270	5	27	male	Married	0	High school	1.9	yes	56.3	1.54	23.7392	Normal weight	3169.55	1.83333	1.33333	2	4	2.33333	3	3.33333	1	1	1.43	0	5.56	12.77	0	0	18.57	0	0	0	0	0.23	0	0.07	0	2.3	0	0	8.68
3020	no	30	minerals	medium	5	10	270	270	5	24	male	Married	0	High school	1	no	63.2	1.65	23.3553	Normal weight	2537.3	2.66667	1.33333	1.8	4	2.66667	1.66667	4	1.33333	2.33333	7.61	0.35	6.95	19.01	0	0	0	31.44	0	0	0	0.73	0	0.21	0.28	0	0.65	0	3.65
3021	no	30	minerals	medium	5	10	270	270	5	20	male	Single	0	High school	1.4	no	58.7	1.69	20.5525	Normal weight	1986.7	2.33333	1	1.6	4	1	1.66667	1	2.33333	1	14.11	0	7	3.4	0	0	0	16.85	4.48	0	0	1.12	0	0.38	0.54	0	3.43	0	3.03
3022	no	30	minerals	medium	5	10	270	270	5	35	male	Married	1	Elementary school	2	no	60.4	1.73	20.1811	Normal weight	1770.41	3.5	4	3.6	4	2.66667	4	3.33333	4	4	6.78	0	5.47	2.23	0	0	16.62	19.17	0	12.44	0	0.5	0	0.16	0	0	0	0	2.45
3023	no	30	minerals	medium	5	10	270	270	5	42	male	Single	0	Elementary school	1	no	59.6	1.58	23.8744	Normal weight	1807.58	1	1	2.8	3	1.33333	4	1	3	1	11.29	0	5.36	21.1	0	0	16.28	13.72	0	0	0	0.86	0	1.06	0.41	0	0	0	3
3024	no	30	minerals	medium	5	10	270	270	5	45	male	Married	1	Middle school	1.3	no	75	1.62	28.578	Overweight	2059.84	3	3.16667	2.6	3.5	2.66667	3	3	3.33333	3.66667	7.05	0	4.7	11.46	0	0	7.14	5.42	0	0	0	0.51	0	0.17	0.17	0	2.22	0	2.49
3025	no	30	minerals	medium	5	10	270	270	5	21	male	Married	1	High school	1	no	71	1.71	24.281	Normal weight	2862.26	2.16667	1	2.2	4	1	3	2.33333	2.33333	1	6.11	0	6.64	15.68	0	0	0	0	0	0	0	0.39	0	0.22	0	0	0.59	0	1.89
3101	yes	31	textile	small	16	4.5	99	99	4	32	female	Married	0	Graduate	1	yes	59.6	1.56	24.4905	Normal weight	1276.59	2.66667	2	2	3	3.33333	2.33333	3	3	1	0	0.23	6.9	10.57	25.43	0	0	0	6.97	0	0	3.73	0	0.09	0	0	0	0	11.83
3102	yes	31	textile	small	16	4.5	99	99	4	28	female	Single	0	High school	1.1	no	62.7	1.59	24.8012	Normal weight	1369.22	2.83333	1.66667	1.4	2	3.66667	1.66667	4	1	1	0	0	0	5.78	4.37	0	0	0	6.44	29.88	0	3.18	0	0.29	0	0	2.62	0	10.95
3103	yes	31	textile	small	16	4.5	99	99	4	34	female	Married	2	Middle school	1	no	76.8	1.56	31.5582	Obesity I	1205.54	2.66667	3.16667	3	4	1	3	2	1.33333	1	0	0	5.77	13.02	0	0	0	0	9.22	0	0	0.38	0	0.79	0.93	0	1.39	0	5.99
3104	yes	31	textile	small	16	4.5	99	99	4	52	male	Married	3	Elementary school	1	no	79.5	1.63	29.9221	Overweight	1569.06	2.66667	1	3	4	1	2.33333	2.33333	3	1.66667	4.99	0	6.17	17.2	0	0	0	0	5.67	0.7	0	2.93	0	0.3	0.26	0	2.16	0	3.84
3105	yes	31	textile	small	16	4.5	99	99	4	38	female	Married	3	Middle school	1	no	72	1.51	31.5776	Obesity I	1243.21	3	1	2.8	4	1	3.33333	3	2.66667	1	3.15	0	1.95	10.85	0	0	0	0	10.73	1.26	0	1.47	0	0.24	0.21	8.52	0	0	0
3106	yes	31	textile	small	16	4.5	99	99	4	22	female	Married	0	High school	1	no	56.4	1.53	24.0933	Normal weight	1558.98	3.33333	2.66667	3	4	3.66667	3	4	3.33333	1.66667	6.55	0	2.79	0	0	0	0	0	0	47.87	0	3.7	0	0.3	0.26	5.65	0	0	0
3107	yes	31	textile	small	16	4.5	99	99	4	54	male	Single	5	Middle school	1.9	yes	75.8	1.62	28.8828	Overweight	2580.89	2.5	3	3	4	3	4	3	3.33333	1	6.99	0	7.22	7.84	0	0	0	0	15.52	5.53	0	0.89	0	0.31	0.16	0	0.26	0	5.39
3108	yes	31	textile	small	16	4.5	99	99	4	37	female	Married	0	Middle school	1	no	63.2	1.58	25.3165	Overweight	2728.43	2.33333	1	2	4	4	3.66667	1	3	1	0.83	0	13.57	0	0	0	0	0	10.6	27.76	0.06	0.4	0	0.16	0	7.57	1.3	0	0
3109	yes	31	textile	small	16	4.5	99	99	4	30	male	Married	0	Graduate	1	no	63.9	1.61	24.6518	Normal weight	1811.22	3.5	3.83333	3.4	3	1	4	2	3.66667	1	5.63	0	8.02	24.21	0	0	0	0	9.82	0	0	0.33	0	0.46	0.27	0	0.77	0	2.26
3110	yes	31	textile	small	16	4.5	99	99	4	43	male	Single	4	Middle school	1.5	no	57.1	1.61	22.0285	Normal weight	1823.25	1.5	1.5	2.4	3	1	3	1	2.33333	1	7.45	0	12.6	14.8	0	0	9.92	0	0	14.74	0	0.63	0	0.21	0	0	0	0	3.61
3111	yes	31	textile	small	16	4.5	99	99	4	43	female	Married	0	Middle school	1	no	70.9	1.59	28.0448	Overweight	1541.36	1	1	2.4	3	3.33333	3	2	2.33333	1	5.83	0	2.98	13.13	0	0	0	0	38.07	0	0	0.37	0	0.21	0	0	0.91	0	0
3112	yes	31	textile	small	16	4.5	99	99	4	28	female	Married	1	High school	1	no	80	1.52	34.626	Obesity I	1312.69	1.66667	1.33333	2.2	3	1	3	4	2	1	3.45	0	3.69	4.52	0	0	11.21	0	5.08	20.48	0	2.72	0	0.12	0	9.3	0	4.97	0
3113	yes	31	textile	small	16	4.5	99	99	4	59	female	Single	0	Middle school	1	no	61.2	1.45	29.1082	Overweight	1647.17	2.16667	2.33333	1.2	4	1	4	4	3	3	2.75	0	2.94	0	0	0	0	0	0	16.32	0.18	5.81	0	0.09	0	10.69	0	0	23.39
3114	yes	31	textile	small	16	4.5	99	99	4	32	female	Married	0	High school	1	no	58.8	1.52	25.4501	Overweight	1689.75	3	2		4	1	2	1	1.66667	1	2.68	0	2.87	0	0	0	7.36	0	0	31.82	0.09	0.49	0	0.09	0	4.69	0.83	0	21.22
3115	yes	31	textile	small	16	4.5	99	99	4	32	female	Married	1	High school	1	no	62.5	1.59	24.7221	Normal weight	1678.59	2.33333	3	2.4	4	3.33333	2.66667	3.33333	4	1	1.35	0	5.55	8.04	0	0	0	0	9.54	0	0.12	0.41	0	0.35	0.35	0.22	0.67	0	5.74
3116	yes	31	textile	small	16	4.5	99	99	4	30	female	Married	2	Middle school	1	no	61.6	1.62	23.472	Normal weight	1010.65	3.83333	2	3	4	3	2.33333	1	1	1	3.4	0	0	1.96	0	0	14.56	0	0	0.28	0	0.66	0	0.15	0	12.2	0	0	0
3117	yes	31	textile	small	16	4.5	99	99	4	36	female	Single	0	High school	1	yes	62.4	1.58	24.996	Normal weight	1466.05	1.66667	3	3	4	3.33333	2.33333	3	2.33333	1	6.96	0	6.35	0	0	0	0	0	10.62	0	0	0.66	0	0.34	0.27	3	2.03	0	17.28
3118	yes	31	textile	small	16	4.5	99	99	4	48	female	Married	0	High school	1	no	66.2	1.63	24.9163	Normal weight	2169.74	1	3	3.4	4	2.33333	3.33333	2.66667	2.33333	1	8.31	0	4.29	10.88	11.22	0	0	0	0	0	0	1.04	0	0.21	0	0	0	0	4.55
3119	yes	31	textile	small	16	4.5	99	99	4	32	female	Married	1	High school	1	no	59.9	1.46	28.101	Overweight	980.92	3.33333	1.33333	1.4	4	3.33333	3	1	1.66667	1	10.4	0	7.09	0	0	0	15.6	0	9.07	0	0	0.92	0	0.44	0.31	0	3.94	0	0
3120	yes	31	textile	small	16	4.5	99	99	4	34	female	Married	3	Middle school	1	no	85.3	1.59	33.7408	Obesity I	1906.13	3.66667	3.66667	3.4	3.5	3	4	4	3	2	2.38	0	2.54	0	0	0	0	0	5.83	0	0	0.14	0	0.08	0	0	1.51	0	0
3121	yes	31	textile	small	16	4.5	99	99	4	45	male	Married	2	Graduate	3	yes	85.8	1.72	29.0022	Overweight	1458.73	2.83333	2.83333	3.6	4	3	2.66667	3.33333	2.66667	3.66667	0	0	6.64	0	0	0	0	0	5.15	15.1	0	0	0	0	0	0	0.46	0	9.15
3122	yes	31	textile	small	16	4.5	99	99	4	27	male	Single	1	Graduate	1.9	yes	99.5	1.69	34.8377	Obesity I	1581.46	2.33333	2.83333	3.6	3.5	1	4	2	2.33333	1	5.68	0.76	5.89	0.91	0	0	0	27.44	13.13	6.24	0	0.57	0	0.33	1.75	0	3.76	0	0
3201	yes	32	textile	medium	17	8.08696	186	186	6	46	male	Married	2	Graduate	1	no	67.1	1.7	23.218	Normal weight	2379.51	1	1	2.4	4	2	3.33333	1	2	1	4.38	0.25	7.41	17.01	0	0	0	2.08	0	0	0	2.99	0	0.49	0.55	0	0	0	0
3202	yes	32	textile	medium	17	8.08696	186	186	6	51	male	Married	2	Middle school	1.5	no	86.1	1.67	31.0581	Obesity I	2375.69	3.16667	3.5	4	4	4	1	3	3	1	3.78	0	4.08	0.52	0	0	6.19	0	0	45.91	0.03	0.5	0	0.08	0	0	0	0	1.9
3203	yes	32	textile	medium	17	8.08696	186	186	6	52	male	Married	1	Middle school	1.4	no	92.2	1.62	35.1318	Obesity II	2349.39	3	3	3.6	4	1.66667	4	3	3	1	4.34	0	7.82	0	0	0	12.53	0	2.84	18.59	0	0.93	0	0.17	0	7.34	0	0	8.76
3204	yes	32	textile	medium	17	8.08696	186	186	6	31	male	Married	1	High school	1	no	82.4	1.71	28.1796	Overweight	1989.29	2.33333	3	2.4	4	3.33333	2.66667	3	3.33333	1	2.56	0	4.68	0	0	0	14.79	0	0	8.77	0	1.08	0	0.2	0.12	3.98	0	0	0
3205	yes	32	textile	medium	17	8.08696	186	186	6	57	female	Divorced	4	Elementary school	1	no	53.7	1.48	24.6826	Normal weight	858.52	3	3	2.4	4	3.33333	2.66667	2.66667	3	2	5.94	0	5.35	0	0	0	0	0	0	34.38	0	0.93	0	0.45	0	9.23	0	0	7.67
3206	yes	32	textile	medium	17	8.08696	186	186	6	43	male	Married	3	Middle school	1.6	no	91.5	1.73	30.5724	Obesity I	2072.41	4	1.5	1	3	1.66667	2.66667	1.66667	1.66667	1	4.92	0	6.65	9.54	0	0	0	0	0	28.37	0.07	0.88	0	0.19	0	1.72	0	0	0
3207	yes	32	textile	medium	17	8.08696	186	186	6	31	male	Married	2	Elementary school	1.1	no	75.6	1.6	29.5313	Overweight	1926.67	1.33333	2	1.6	4	3	4	1.66667	1.66667	1.66667	2.63	0.23	6.83	10.5	0	0	15.28	0	0	0	0	0.57	0	0.23	0.1	0	5.29	0	14.28
3208	yes	32	textile	medium	17	8.08696	186	186	6	45	female	Single	3	High school	1	no	69.7	1.69	24.4039	Normal weight	2346.94	2.16667	3	3	4		1	3	4	1	4.35	0	3.97	5.75	0	0	0	0	28.89	13.26	0	1.61	0	0.22	0	0	0	0	6.83
3209	yes	32	textile	medium	17	8.08696	186	186	6	31	male	Married	0	High school	1.5	yes	69	1.65	25.3444	Overweight	3010.51	1.5	1.83333	1.8	4	2	3.33333	2.66667	3.33333	1	3.45	0	7.63	0	0	0	0.98	0	6.21	21.87	0	1.06	0	0.35	0.2	0	2.82	0	0
3210	yes	32	textile	medium	17	8.08696	186	186	6	41	male	Married	3	Middle school	1.5	no	90.4	1.71	31.0971	Obesity I	2481.49	2.66667	2	2.2	4	3	2.33333	1	3	2.33333	4.11	0	5.56	24.46	0	0	0	0	0	8.88	0.12	1.07	0	0.31	0.38	0	5.5	0	0
3211	yes	32	textile	medium	17	8.08696	186	186	6	42	male	Married	1	Middle school	1.3	no	89.9	1.82	27.1404	Overweight	1503.17	1	3.33333	1.8	4	2	3.33333	2	3.66667	1.33333	4.31	0	3.22	22.44	0	0	12.76	0	0	14.65	0	1.35	0	0.43	0.24	0	0	0	3.22
3212	yes	32	textile	medium	17	8.08696	186	186	6	47	female	Single	1	High school	1	no	72.2	1.64	26.8441	Overweight	1430.09	1.33333	1.66667	4	4	1	4	1	1	1	6.28	0	19.37	0	0	0	0	0	5.6	5.59	0	1.21	0	0.52	0.36	0	0	0	0
3213	yes	32	textile	medium	17	8.08696	186	186	6	45	male	Married	8	Middle school	1.3	no	60.8	1.54	25.804	Overweight	1434.59	2.83333	3.5	2.8	2.75	2.33333	2.33333	3	2.33333	3	9.42	0	10.13	7.05	0	0	10.26	0	15.77	13.77	0	2.37	0	0.33	0.25	0	0	0	1.56
3214	yes	32	textile	medium	17	8.08696	186	186	6	42	female	Single	0	Middle school	1	no	65.4	1.53	28.1215	Overweight	1132.95	2.33333	2.66667	1	4	1	3.66667	1	1.33333	1	0	0	12.83	0	0	0	25.98	0	7.85	1.67	0	2.03	0	0.22	0	0	0	0	0
3215	yes	32	textile	medium	17	8.08696	186	186	6	31	female	Married	1	High school	1	no	87	1.62	33.356	Obesity I	1583.32	2.16667	2.5	2.4	4	3.33333	2.66667	3	3.33333	1	6.45	0	5.88	4.26	0	0	0	0	0	8.32	0	4.6	0	0.24	0	3.73	0	0	8.6
3216	yes	32	textile	medium	17	8.08696	186	186	6	21	male	Single	0	Graduate	2.5	yes	94.9	1.76	30.8114	Obesity I	4041.93	2.66667	1.83333	3.6	2.25	4	4	4	1	1.66667	1.66	0	0	0.22	7.68	0	0	0	0	18.96	0	0.13	0	0.1	0.47	1.09	0	0	11.76
3217	yes	32	textile	medium	17	8.08696	186	186	6	30	male	Married	1	Graduate	2.2	no	81.9	1.82	24.7253	Normal weight	1930.43	2	2.16667	4	3.25	2	3	2	2.66667	2	10.57	0	4.83	0	0	0	7.62	0	0	6.82	0	1.86	0	0.25	0	0	0	0	9.16
3218	yes	32	textile	medium	17	8.08696	186	186	6	19	female	Single	0	High school	1	no	50.3	1.52	21.7711	Normal weight	2094.19	1.5	1	2.4	4	1	3	1.33333	2	1	0	0	2.19	0	0	0	13.56	0	8.43	15.91	0	0	0	0.03	0	2.1	1.37	2.9	18.06
3219	yes	32	textile	medium	17	8.08696	186	186	6	52	female	Married	2	Elementary school	1	no	79.7	1.55	33.1738	Obesity I	1538.64	3	3	3	4	3	3	2.66667	3	1.66667	5.84	0	6.3	10.2	18.37	0	0	0	15.9	0	0	0.46	0	0.21	0.13	0	0	0	18.19
3220	yes	32	textile	medium	17	8.08696	186	186	6	26	female	Married	0	Graduate	2	yes	64.5	1.57	26.1674	Overweight	2018.41	2.16667	2	3.4	4	2.33333	4	3.33333	4	1	2.24	0	4.62	0	0	0	0	3.07	0	3.26	0	0.17	7.84	0.09	0	0	0.56	0	15.39
3221	yes	32	textile	medium	17	8.08696	186	186	6	36	female	Married	3	High school	1	no	75.1	1.57	30.4678	Obesity I	1372.35	2.66667	2.66667	1	4	1	1.66667	3	3.33333	1	6.54	0	10.05	0	0	0	32.17	0	0	0	0	0.47	0	0.26	0	0	0	0	11.12
3222	yes	32	textile	medium	17	8.08696	186	186	6	28	female	Single	0	Graduate	1.9	yes	78.1	1.67	28.0039	Overweight	1659.79	3.33333	3	3.2	3.75	3.33333	1.66667	3	3	3	2.73	0	2.77	0	0	0	5.86	0	0	6.6	0.1	0.42	0	0.95	0	5.58	1.69	1.04	23.07
3223	yes	32	textile	medium	17	8.08696	186	186	6	35	female	Married	1	Middle school	1	no	61	1.61	23.6799	Normal weight	1655.37	1	3	2.4	4	3	3.66667	2	4	1	6.16	0.18	5.32	8.15	0	0	8.89	0	8	0	0	0.6	0	0.33	0.29	13.68	0	0	2.52
3301	no	33	alimentary	medium	2	5.04167	121	121	6	20	male	Single	0	Middle school	1.2	no	81	1.82	24.5885	Normal weight	2565.53	3	2	3	3.5	4	3.33333	3.33333	4	1.66667	0	0.12	6.87	8.07	25.44	6.08	0	0	0	0	0.05	2.9	0	0.17	0	6.79	1.05	0	18.34
3302	no	33	alimentary	medium	2	5.04167	121	121	6	25	female	Single	0	High school	1	no	77.3	1.63	29.0941	Overweight	1669.66	4	2.5	2	4	3	2	4	2.33333	1	2.71	0	8.26	0	19.44	0	0	0	0	10.94	0	0.23	0	0.12	0	11.25	0.49	0	12.39
3303	no	33	alimentary	medium	2	5.04167	121	121	6	21	male	Single	0	High school	1	no	48.4	1.58	19.5112	Normal weight	1852.37	1.5	1	3	4	1.66667	2.66667		2.33333	1	0	0	14.88	0	0	0	0	17.79	29.92	0	0	0.92	0	0.24	0.31	9.7	0	0	0
3304	no	33	alimentary	medium	2	5.04167	121	121	6	32	male	Married	1	Post graduate	3	yes	70	1.76	22.5981	Normal weight	2191.88	1	1.83333	2.6	4	4	3.33333	2.33333	3	1.66667	5.81	0	6.63	10.77	0	0	13.43	0	12.63	0	0	0.48	0	0.23	0.13	5.53	3.97	0	9.61
3305	no	33	alimentary	medium	2	5.04167	121	121	6	30	male	Married	1	High school	1	no	60	1.67	21.5139	Normal weight	1619.22	3	3	3	3	1	2.33333	1	1	1	8.44	0	5.98	0	0	0	18.18	0	34.23	0	0	0.64	0	0.22	0	0	0.8	0	5.51
3306	no	33	alimentary	medium	2	5.04167	121	121	6	20	male	Married	1	High school	1	no	111.3	1.83	33.2348	Obesity I	2093.44	1	1.83333	1	4	2	3.33333	3.33333	1.66667	2	4.61	0	5.81	0	0	0	14.06	0	0	39.12	0	0.29	0	0.39	0.26	0	0	0	0
3307	no	33	alimentary	medium	2	5.04167	121	121	6	49	male	Married	2	Elementary school	2	no	53.7	1.59	21.2412	Normal weight	2235.56	1	1	2.4	4	1	2.33333	2.66667	2.33333	1	0	0	0	9.05	0	0	13.16	0	0	60.17	0	0	0	0	0	0	0	0	1.26
3308	no	33	alimentary	medium	2	5.04167	121	121	6	28	male	Married	1	High school	1	no	74	1.72	25.0135	Overweight	2897.79	1.83333	1.66667	4	4	1	4	1	2.33333	1	5.01	0	0	11.64	0	0	24.98	17.12	0	0	0	0.69	0	0.87	0	0	0	0	0
3309	no	33	alimentary	medium	2	5.04167	121	121	6	33	male	Single	2	Middle school	1	no	77.8	1.68	27.5652	Overweight	3568.75	1	2	2.2	4	1	1.66667	1	3	1	20.18	0	10.86	9.45	0	0	15.21	0	6.18	0	0	1.48	0	0.55	1.59	0	0.27	0	0
3310	no	33	alimentary	medium	2	5.04167	121	121	6	29	male	Married	1	Elementary school	1	no	53.4	1.76	17.3375	Underweight	1380.6	2.16667	2.5	4	4	4	4	4	1.66667	1	5.29	0	0	39.42	0	0	31.98	24.19	0	0	0	1.41	0	0.25	1.29	0	3.3	0	53.92
3311	no	33	alimentary	medium	2	5.04167	121	121	6	22	male	Single	0	High school	1	no	64.2	1.75	20.9633	Normal weight	2496.81	1.66667	2	3	3	2.33333	1.66667	1	1	1	0	0	0	8.1	0	0	0	14.9	0	0	0	0	0	0.6	0	3.53	1.92	0	0
3312	no	33	alimentary	medium	2	5.04167	121	121	6	33	male	Single	0	Middle school	1.2	no	83	1.68	29.4076	Overweight	2024.44	2.66667	2.5	3.2	2.75	2.66667	2.66667	3	2.33333	2.33333	4.77	0	4.6	15.51	0	0	6.14	0	0	3.25	0	0.34	0	0.19	0	7.93	0	0	6.5
3313	no	33	alimentary	medium	2	5.04167	121	121	6	34	female	Married	1	High school	1	no	75.1	1.7	25.9862	Overweight	1867.79	2.83333	3.5	1.4	1.5	3	3	1.66667	1	3.33333	9.66	0	9.84	14.45	0	0	15.76	0	0	0	0	0.75	0	0.26	0	0	2.29	0	2.39
3314	no	33	alimentary	medium	2	5.04167	121	121	6	38	male	Divorced	2	Middle school	1.5	no	82.7	1.77	26.3973	Overweight	2096.24	2	1.5	2.4	4	2	2.66667	2.66667	3	1	7.26	0	0	0	0	0	49.14	5.92	0	0	0	0.5	7.62	0.17	0	0	0	0	3.1
3315	no	33	alimentary	medium	2	5.04167	121	121	6	35	male	Married	4	High school	1	yes	60.8	1.67	21.8007	Normal weight	1939.15	2.33333	4	3.4	4	2.66667	2.33333	3.66667	4	4	8.9	0	5	0	6.71	0	41.43	0	20.55	0	0.17	0.64	0	0.21	0	0.97	0	0	8.77
3316	no	33	alimentary	medium	2	5.04167	121	121	6	25	male	Single	0	Middle school	1	no	46.7	1.63	17.6852	Underweight	3039.34	3	3	3.2	4	4	3.33333	2.33333	1.66667	1	5.6	0	6.37	0	0	0	20.48	0	0	0	0	0.41	0	0.14	0	2.84	0.44	0	4.33
3317	no	33	alimentary	medium	2	5.04167	121	121	6	28	male	Married	0	High school	1.5	no	59	1.64	21.9363	Normal weight	2885.55	1	1.5	1	4	1	2	1	3.66667	1	4.92	0	10.07	0	0	0	10.61	0	11.47	10.52	0	0.88	0	0.05	0	0	2	0	22.73
3318	no	33	alimentary	medium	2	5.04167	121	121	6	28	male	Married	1	Middle school	1	no	60.7	1.68	21.5065	Normal weight	2339.4	1.33333	1	4	1	2	2	1	3	1	7.18	0	0	12.43	0	0	7.73	14.58	0	17.05	0	0.51	0	0.16	0	1.88	0	0	7.27
3319	no	33	alimentary	medium	2	5.04167	121	121	6	21	male	Single	0	High school	1	no	73.4	1.72	24.8107	Normal weight	2338.44	2	1.66667	1	4	1	2	2	1.33333	1	3.84	0	8.29	8.65	0	0	0	0	0	7.38	0	0.49	0	0.13	0	1.88	0.76	0	0
3320	no	33	alimentary	medium	2	5.04167	121	121	6	29	male	Married	1	High school	1	no	62.8	1.71	21.4767	Normal weight	2417.68	2	1	2.4	3	1	2.66667	1	2.33333	1	3.71	0	0	11.16	0	0	12.66	10.26	11.96	0	0	0.21	0	0.54	0	0	0	0	0
3321	no	33	alimentary	medium	2	5.04167	121	121	6	21	male	Single	0	High school	1	no	71	1.78	22.4088	Normal weight	2858.63	2.33333	1	1.8	4	1	3.33333	3.33333	3.66667	1	10.71	0	0	9.44	0	0	25.74	11.71	0	0	0.06	1.52	0	0.24	0.37	1.54	2.27	0	11.52
3322	no	33	alimentary	medium	2	5.04167	121	121	6	22	male	Single	0	Graduate	1	no	91	1.8	28.2431	Overweight	1590.22	1.5	3	3	3.75	2.33333	3.33333	3	3	1	10.71	0	0	0	0	0	0	23.39	14.18	0	0	0.78	0	1.21	0	0	1.35	0	0
3323	no	33	alimentary	medium	2	5.04167	121	121	6	32	male	Married	1	High school	2	no	99.6	1.79	31.0852	Obesity I	4669.83	1.33333	2	2	4	1	1.66667	1	1	1	4.14	0.08	3.78	5.13	0	0	6.3	19.81	0	1.41	0.03	0.68	0	0.12	0.38	0	0.21	0	10.94
3324	no	33	alimentary	medium	2	5.04167	121	121	6	23	male	Single	0	Middle school	1	no	83.8	1.77	26.7484	Overweight	4475.34	3.5	4	1.8	4	4	3	3	2.66667	2	6.04	0	6.49	0	12.61	0	9.86	11.08	0	13.71	0	0.42	0	0.59	0	0	0	0	0
3401	no	34	textile	medium	8	6.36	159	159	6	50	female	Married	1	Elementary school	1	no	73.5	1.5	32.6667	Obesity I	1129.37	1	1	3.4	4	1	3	2	3	1	0	0	0	0	0	0	0	9.88	0	47.6	0	0	0	0.62	0.49	21.15	0	0	0
3402	no	34	textile	medium	8	6.36	159	159	6	44	female	Married	3	Middle school	1	no	81.8	1.58	32.7672	Obesity I	1181.95	3.33333	3.66667	4	3	2.66667	2.33333	3	2.33333	1	0	0	7.46	11.41	0	0	0	0	7.47	22.74	0.12	0.96	0	0.1	0	14.08	0	0	0
3403	no	34	textile	medium	8	6.36	159	159	6	44	female	Single	2	High school	1	no	79.6	1.63	29.9597	Overweight	2354.95	3.33333	3.33333	4	4	4	4	4	3	2	7.66	0	4.11	0	0	0	0	0	5.67	22.83	0	0.64	0	0.3	0.26	6.26	0	0	10.2
3404	no	34	textile	medium	8	6.36	159	159	6	56	female	Married	2	Middle school	1	no	63.1	1.5	28.0444	Overweight	573.1	2	3	4	4	3.33333	3	3	2.33333	1	0	0	12.68	0.73	0	0	0	0	0	1.04	0	1.05	0	0.34	0.6	0	0	0	1.58
3405	no	34	textile	medium	8	6.36	159	159	6	31	female	Divorced	1	High school	1	no	76.4	1.57	30.9952	Obesity I	1089.8	2.5	2.5	3	4	2	2.66667	4	3	1	0	0	8.55	0	0	0	13.5	0	0	6.04	0	0	29.3	0.1	0.82	0	0	0	0
3406	no	34	textile	medium	8	6.36	159	159	6	51	female	Widower	1	High school	1	no	60.1	1.39	31.1061	Obesity I	2535.71	1	1.33333	3.4	3	1	2.33333	1.66667	2	1	4.24	0	7.64	0	0	0	23.21	2.45	5.26	2.3	0	0.29	4.55	0.17	0.21	0	0	0	20.13
3407	no	34	textile	medium	8	6.36	159	159	6	50	female	Married	1	Middle school	1	no	67	1.49	30.1788	Obesity I	1860.88	3.33333	2.83333	3	3	1	2.66667	4	2.66667	1	0	0	0	0	0	0	15.82	0	5.93	14.44	0	0	7.3	0	0	0	0	0	2.4
3408	no	34	textile	medium	8	6.36	159	159	6	42	female	Married	1	High school	1	no	92.4	1.65	33.9394	Obesity I	1533.14	1.5	3	4	1	1	3	2	3	1	12.59	0	0	0	0	0	19.2	0	0	17.53	0	0	0	0.26	0.16	2.33	2.61	0	3.83
3409	no	34	textile	medium	8	6.36	159	159	6	37	female	Married	3	Middle school	1	no	90.3	1.61	34.8366	Obesity I	1172.05	3.16667	1.33333	1.4	4	2	2	4	2.33333	1	7.26	0	18.6	0	0	0	0	0	9.49	9.35	0.06	0.77	0	0.26	0	4.5	1.48	0	0
3410	no	34	textile	medium	8	6.36	159	159	6	33	female	Married	2	Elementary school	1	no	74.6	1.59	29.5083	Overweight	1454.28	4	4	4	4	4	3	4	3	1	0	0	0	0	0	0	0	25.58	0	0	0	2.31	0	1.34	0.79	0	0	0	10.6
3411	no	34	textile	medium	8	6.36	159	159	6	29	female	Married	1	High school	1	no	61.7	1.56	25.3534	Overweight	1699.56	3.16667	2	3	4	3	2	3	2.33333	1	2.67	0	7.13	5.82	9.55	0	0	0	0	0	0	1.95	0	0.2	0	0	0	0	9.47
3412	no	34	textile	medium	8	6.36	159	159	6	53	female	Married	4	Elementary school	1	no	83.7	1.55	34.8387	Obesity I	1719.3	3	3	3	3	3	3	3.66667	1.66667	3	4.21	0	0	0	3.85	0	0	0	0	31.27	0.41	0.48	0	0.08	0	1.53	0.78	0	44.6
3413	no	34	textile	medium	8	6.36	159	159	6	67	female	Single	2	Middle school	1	no	74.3	1.58	29.7629	Overweight	1495.44	3.5	2.83333		1.75	1	2	3	3	1	0	0	15.95	0	0	0	0	0	5.06	22.47	0.14	1.22	0	0	0	17.9	0	0	20.01
3414	no	34	textile	medium	8	6.36	159	159	6	44	female	Married	2	Elementary school	1	no	74.9	1.58	30.0032	Obesity I	935.64	2.83333	3.66667	4	4	3.33333	4	4	3.66667	4	17.5	0	19.65	0	0	0	15.73	0	0	0	0	0	14.76	0.41	0	0	0	0	8.87
3415	no	34	textile	medium	8	6.36	159	159	6	45	female	Single	2	High school	1	no	70.8	1.51	31.0513	Obesity I	1736.8	2.83333	2.33333	1.8	3.25	3.33333	2.33333	2	1.66667	1	0	0	2.79	5.69	0	0	15.63	19.28	7.68	0	0	0	0	0	1.38	0	0	0	4.14
3416	no	34	textile	medium	8	6.36	159	159	6	29	female	Single	0	Middle school	1	no	78.2	1.52	33.847	Obesity I	1439.19	1	1.66667	1.6	4	1	1	1	4	1	5.59	0	9.15	0	0	0	0	0	0	0	0	0.61	0	0.24	0	9.18	0	0	4.88
3417	no	34	textile	medium	8	6.36	159	159	6	39	female	Married	0	Middle school	1	no	92.2	1.65	33.8659	Obesity I	1612.7	2	3	4	4	1	4	1	4	1	8.21	0	0	8.37	0	0	0	7.69	8.27	0	0	0	0	0.41	0	7.64	0	0	0
3418	no	34	textile	medium	8	6.36	159	159	6	42	female	Single	0	High school	1	no	58.6	1.5	26.0444	Overweight	963.09	4	4	1.6	2	4	1	4	1	4	9.33	0	15.09	0	4.51	0	0	0	8.46	0	0	0.54	0	0.63	0.31	0	1.4	0	0
3419	no	34	textile	medium	8	6.36	159	159	6	49	female	Single	0	High school	1	no	48.4	1.54	20.4082	Normal weight	1894.97	1	1.5	4	2.75	4	2	1	4	1	0	0	0	0	0	0	0	40.9	11.74	0	0	0	0	1.91	0.29	1.88	0.65	0	0
3420	no	34	textile	medium	8	6.36	159	159	6	41	female	Single	1	High school	1	no	77.9	1.61	30.0529	Obesity I	1117.62	1.33333	2.16667	4	3.5	3	3	4	3.66667	2.33333	9.13	0	0	14.05	0	0	0	23.3	0	0	0	1.28	8.5	0.57	1.12	0	0	0	0
3421	no	34	textile	medium	8	6.36	159	159	6	42	female	Married	3	Middle school	1	no	87.1	1.58	34.8902	Obesity I	1587.02	1	1	1.8	4	1.66667	2.33333	1.66667	1.66667	1	2.3	0	9.16	0	0	0	9.27	7.81	18.22	13.88	0	0.65	0	0.64	0.27	3.47	0	0	0
3422	no	34	textile	medium	8	6.36	159	159	6	43	female	Married	2	High school	4.2	yes	64	1.53	27.3399	Overweight	3496.63	3.5	3.5	2.8	4	4	2.66667	3	3	1	0	0	2.77	7.94	0	0	0	0	38.16	4.71	0	1.08	0	0.17	0.23	5.59	0.32	0	1.72
3423	no	34	textile	medium	8	6.36	159	159	6	26	female	Married	1	High school	1	no	67.1	1.65	24.6465	Normal weight	1558.6	3	4	2.8	4	2	2	2	1.66667	2.66667	0	0	0	21.64	0	0	0	3.98	18.06	0	0	0	10.16	0.2	0.19	0	1.04	0	4.35
3424	no	34	textile	medium	8	6.36	159	159	6	29	female	Married	1	High school	1	no	73.1	1.54	30.8231	Obesity I	1087.27	3.66667	2	3	4	1	1.66667	4	3	1	3.95	0	12.68	12.41	0	0	27.07	0	0	0	0	0.35	0	0.48	0.34	0	0	0	8.21
3425	no	34	textile	medium	8	6.36	159	159	6	32	male	Married	0	Graduate	2	yes	76.6	1.76	24.7288	Normal weight	2955.15	1	1	3.6	4	1	3.66667	1	2.33333	1	3.45	0	3.28	0	0	0	35.58	0	0	3.18	0	0.21	0	0.12	0	0	0.46	0	7.88
3501	no	35	textile	medium	8	6.66667	160	160	6	49	female	Single	5	Middle school	1	no	67.7	1.56	27.8189	Overweight	902.41	3.16667	1	1	3	3	1.66667	2.33333	1	1	9.95	0	5.37	7.47	0	0	0	0	8.87	8.13	0	0.95	0	0.55	0	10.97	0	0	7.3
3502	no	35	textile	medium	8	6.66667	160	160	6	45	female	Married	3	High school	1	no	40.8	1.53	17.4292	Underweight	730.66	1	1.33333	1	1.5	4	3	4	2	1.66667	6.2	0	0	0	0	0	0	15.27	45.43	0	0	0.36	0	0.21	0.59	0	8.3	0	0
3503	no	35	textile	medium	8	6.66667	160	160	6	57	female	Divorced	6	Middle school	1	no	84.7	1.52	36.6603	Obesity II	678.12	1.5	4	2.4	4	3.33333	3	2.66667	3	1	0	0	10.71	0	0	0	21.7	0	0	12.93	0	1.32	0	0.1	0	3.42	0	0	0
3504	no	35	textile	medium	8	6.66667	160	160	6	32	female	Single	0	High school	1	no	57.2	1.7	19.7924	Normal weight	1559.58	3.33333	2.5	4	4	2.33333	4	4	3	1	5.76	0	8.84	0	0	0	18.87	23.85	0	0	0	0.41	0	0.58	0	0	0	0	5.72
3505	no	35	textile	medium	8	6.66667	160	160	6	40	female	Single	2	Elementary school	1	no	64.1	1.5	28.4889	Overweight	1029.22	1.66667	1	4	4	1	2	3	3.33333	1	4.17	0	4.71	0	0	0	14.3	0	0	5.37	0.15	0.95	0	0.1	0	11.24	0	0	0.64
3506	no	35	textile	medium	8	6.66667	160	160	6	45	female	Married	1	High school	1	no	92.2	1.76	29.765	Overweight	1363.8	2.5	3.5	2.2	4	1	1.66667	2	2.33333	1	6.22	0	6.46	0	0	0	32.8	0	5.87	9.66	0	0.55	0	0.45	0.13	0	0	0	0
3507	no	35	textile	medium	8	6.66667	160	160	6	41	female	Married	2	Middle school	1	no	82.3	1.68	29.1596	Overweight	1547.42	3	3.83333	2	4	4	4	4	3.33333	1.66667	9.64	0	9.39	17.44	0	0	0	8.01	0	0	0	0.8	0	0.59	0	0	0	0	0
3508	no	35	textile	medium	8	6.66667	160	160	6	42	female	Divorced	2	Elementary school	1	no	64.3	1.48	29.3554	Overweight	1866.39	2.5	2	3	4	4	4	1.33333	4	1.33333	4.56	0	25.82	0	0	0	7.88	0	0	0	0	0.28	0	0.16	0	0	0	0	0
3509	no	35	textile	medium	8	6.66667	160	160	6	40	male	Married	0	Post graduate	10	yes	69.6	1.74	22.9885	Normal weight	3995.79	3.33333	2.83333	3.2	3.75	4	2	2.33333	2.66667	3.66667	2.55	0	9.32	7.28	4.06	0	0	0	0	6.39	0	2.2	0	0.22	0.54	18.43	0.45	0	11.37
3510	no	35	textile	medium	8	6.66667	160	160	6	35	male	Single	0	High school	2.6	no	165.5	1.89	46.3313	Obesity III	1791.59	3.16667	1.33333	1	4	4	2	4	2.33333	1	4.25	0	0	0	14.6	0	0	2.77	3.72	0	0.12	0.45	8.35	0.16	0	9.45	1.33	0	8.4
3511	no	35	textile	medium	8	6.66667	160	160	6	42	female	Married	1	High school	1.6	no	52.3	1.55	21.769	Normal weight	1544.74	3.5	2	3.6	4	2.33333	3.33333	2	3.33333	3	0	0	2.97	0	10.51	0	0	0	5.54	23.05	0	0.34	2.2	0.11	0	2.85	0	0	14.95
3512	no	35	textile	medium	8	6.66667	160	160	6	64	female	Married	1	High school	1	yes	59.7	1.47	27.6274	Overweight	1458.32	2	3.66667	3.6	4	3	2.66667	1	2.33333	2.33333	7	0	6.39	0	0	0	0	0	27.3	0	0.19	6.4	0	0.29	0	0	0	0	13.4
3513	no	35	textile	medium	8	6.66667	160	160	6	45	female	Single	0	High school	1	no	47.9	1.52	20.7323	Normal weight	1298.94	1.5	3	4	3.25	1	2	2	1	1	13.89	0	14.15	12.98	0	0	0	0	0	14.11	0	1.2	0	0.5	0.28	10.65	0	0	0
3514	no	35	textile	medium	8	6.66667	160	160	6	29	male	Single	3	Elementary school	1	no	83.6	1.72	28.2585	Overweight	1516.77	3.33333	4	2.2	4	4	4	4	3.66667	3.33333	6.73	0	7.7	26.68	0	0	0	1.64	0	0.58	0	1.18	8.35	0.34	0.31	0	0	0	0
3515	no	35	textile	medium	8	6.66667	160	160	6	40	female	Married	3	Middle school	1	no	64.3	1.55	26.7638	Overweight	1598.75	3	3.83333	1.8	3.5	4	4	4	2	2	0	0	12.12	0	0	0	0	3.1	0	4.42	0	2.69	7.92	0	0	0	1.8	0	0
3516	no	35	textile	medium	8	6.66667	160	160	6	23	male	Single	0	High school	1	no	125.1	1.74	41.3199	Obesity III	1286.74	2.83333	2.5	1.8	3.75	3.33333	2.66667	2.66667	2.33333	3.66667	3.97	0	18.82	23.05	0	0	0	0	13.83	0	0	3.64	0	0.14	0	6.7	0	0	0
3517	no	35	textile	medium	8	6.66667	160	160	6	45	female	Married	2	Middle school	1.4	no	63.7	1.6	24.8828	Normal weight	1958.99	2.16667	1.5	4	4	1	3	2	3	1	6.98	0	4.5	0	0	0	22.53	0	0	6.72	0.08	0.73	9.52	0.18	0.21	7.56	0	0	6.72
3518	no	35	textile	medium	8	6.66667	160	160	6	37	female	Married	2	High school	1	no	73.4	1.56	30.1611	Obesity I	3567.73	1.16667	2	4	4	3	3.33333	3	3	1	0	1.14	0	1.38	0	0	16.5	0.7	0	0	0	0.09	1.77	0.05	1.92	1.66	0.98	0	4.16
3519	no	35	textile	medium	8	6.66667	160	160	6	48	female	Widower	2	Elementary school	1	no	68.9	1.55	28.6785	Overweight	1372.66	2	2.83333	3	4	2.66667	4	3	2.33333	2	0	0.54	15.15	0	0	0	10.72	0	8.1	0	1.46	0.27	0	0.21	0	6.09	0.98	0	14.35
3520	no	35	textile	medium	8	6.66667	160	160	6	49	female	Married	2	High school	1	yes	92.1	1.61	35.531	Obesity II	1251.77	3.5	3	2	3.5	4	3	3.33333	3	3	7.18	0	9.96	0	6.48	0	0	0	7.11	4.67	0	0.42	0	0.24	0	0	2.91	0	1.78
3521	no	35	textile	medium	8	6.66667	160	160	6	50	female	Married	2	High school	1	no	69.1	1.51	30.3057	Obesity I	1026.19	1.5	3	3	3	1.66667	3	3	2.33333	1	4.41	0	12.83	13.15	0	0	14.34	0	0	0	0	0.59	0	0.2	0	4.29	0	0	6.42
3522	no	35	textile	medium	8	6.66667	160	160	6	33	female	Single	0	Middle school	1	no	96	1.69	33.6123	Obesity I	1157.34	2.66667	2.83333	3	4	3.66667	3.33333	4	3	2.33333	3.71	0	18.14	6.83	0	0	0	0	0	0	0	0.36	0	0.49	0.26	11.42	0	0	0
3523	no	35	textile	medium	8	6.66667	160	160	6	43	female	Single	2	Middle school	1	no	128.7	1.61	49.6509	Obesity III	1486.17	2.33333	2	1.8	4	1	2.33333	1	2.33333	1	4.46	0	6.52	0	0	0	0	0	5.39	18.74	0	0	0	0.39	0.34	9.81	0	0	0
3524	no	35	textile	medium	8	6.66667	160	160	6	39	female	Married	2	Graduate	1	no	56.9	1.47	26.3316	Overweight	2379.97	3	2	3	3	1	3.33333	1	3	1	10.17	0	2.04	0	0	0	24.73	0	0	17.19	0	0.79	0	0.26	0	0	0	0	1.87
3601	no	36	alimentary	small	1	2.31579	44	44	12	26	female	Single	1	High school	1	no	54.3	1.6	21.2109	Normal weight	2680.77	2.5	1	3	4	3.33333	4	1	2.33333	1	5.56	0	3.29	2.95	0	0	10.98	4.63	0	8.24	0	0.52	0	0.29	0.14	0	2.14	0	10.66
3602	no	36	alimentary	small	1	2.31579	44	44	12	65	male	Widower	3	High school	1	no	60.4	1.6	23.5938	Normal weight	1643.9	3	2.66667	3	4	1	3	3	2.33333	3	5.46	0	11.18	0	0	0	17.9	0	0	0	0	0.59	8.26	0.34	0.27	10.48	2.77	0	12.02
3603	no	36	alimentary	small	1	2.31579	44	44	12	40	male	Married	1	Middle school	1.1	no	82	1.63	30.863	Obesity I	2731.08		3.5	2.8	4	4	1.66667	1	3	1	2.43	0	0	7.24	16.88	0	5.39	0	0	15.47	0	0.32	0	0.22	0.35	0	0.43	0	2.41
3604	no	36	alimentary	small	1	2.31579	44	44	12	35	female	Married	1	High school	1	no	69.9	1.55	29.0947	Overweight	2505.55	2	1	3	4	3.33333	3.66667	3	3	2	2.19	0	5.8	6.08	0	0	11.75	9.9	6.6	4.22	0.12	0.83	0	0.14	0.28	3.13	3.64	0	8.12
3605	no	36	alimentary	small	1	2.31579	44	44	12	61	male	Single	0	Elementary school	1	no	80.3	1.77	25.6312	Overweight	2365.52	1	2	3.6	3	2.33333	2.33333	3	2.66667	1	3.4	0	3.94	0	0	0	24.88	7.34	5.64	3.69	0	0.67	5.35	0.18	2.09	0	1.01	0	11.79
3606	no	36	alimentary	small	1	2.31579	44	44	12	63	male	Married	2	Illiterate	1	no	58.9	1.65	21.6345	Normal weight	1217.45	1.5	1.5	2.6	4	1	3	1	2.33333	1	7.38	0	0	4.87	0	0	0	0	0	22.08	0	0.43	0	0.25	0	0	0	0	0
3607	no	36	alimentary	small	1	2.31579	44	44	12	31	female	Single	0	High school	2	no	62.5	1.66	22.6811	Normal weight	3264.83	1	1	2.4	3.5	1	2.66667	1	2.33333	1	2.03	0	10.85	0	0	0	3.4	29.32	0	1.79	0	0	0	0.04	0.33	0	0.75	0	3.54
3608	no	36	alimentary	small	1	2.31579	44	44	12	29	female	Married	1	Graduate	3.1	yes	66.6	1.61	25.6935	Overweight	1457.38	2.83333	1.83333	3.2	4	3	3	4	3	1.33333	3.11	0	0	16.2	18.44	0	0	0	0	18.44	0	1.26	0	0.12	0	3.02	0	0	5.4
3609	no	36	alimentary	small	1	2.31579	44	44	12	41	female	Single	4	Elementary school	1	no	104.6	1.55	43.538	Obesity III	1774.85	1	2.5	4	4	1	1.66667	1	1	1	0	0	0	15.2	0	0	8.29	0	0	0	0	0	0	0	3.78	0	4.54	0	6.07
3610	no	36	alimentary	small	1	2.31579	44	44	12	39	female	Single	0	High school	1	no	63.5	1.68	22.5522	Normal weight	2577.9	2.5	2.16667	3.4	4	1	2	1	2.33333	1	3.87	0	0	0	0	0	15.45	7.22	0	0	0	0	0	0.34	2.6	0	2.96	0	7.24
3611	no	36	alimentary	small	1	2.31579	44	44	12	44	male	Married	0	Elementary school	1	no	57.2	1.61	22.067	Normal weight	1089.64	1.33333	1	3	4	1.33333	4	2	3	1	12.16	0	0	12.38	0	0	0	0	34.13	0	0	0	0	0.5	0.41	0	2.64	0	0
3612	no	36	alimentary	small	1	2.31579	44	44	12	58	male	Married	2	High school	1	no	73.3	1.54	30.9074	Obesity I	1710.03	2	1	3	4	3.33333	3	3	3	1	5.33	0	2.69	0	0	0	0	0	5.2	25.76	0	0.38	0	0.21	0	0	7.16	0	2.54
3613	no	36	alimentary	small	1	2.31579	44	44	12	37	male	Married	2	Elementary school	1	no	92.7	1.71	31.7021	Obesity I	3270.05	2.83333	1.33333	1.4	3	3	2.33333	1	4	1.66667	6.24	0	5.39	12.38	0	0	15.75	10.24	0	0	0	0.64	0	0.23	0.48	0	2.05	0	1.99
3614	no	36	alimentary	small	1	2.31579	44	44	12	36	female	Single	0	High school	1	no	89.8	1.59	35.5207	Obesity II	2359.66	2.33333	1	4	4	1	2	1	2.33333	1	3.19	0	0	30.29	4.21	0	0	0	3.22	6.22	0	0.89	0	0.14	0	0	1.27	0	6.43
3615	no	36	alimentary	small	1	2.31579	44	44	12	55	male	Married	4	Elementary school	1	no	64.5	1.61	24.8833	Normal weight	3279.6	1.5	1	3	4	4	4	2	3.33333	2	13.64	0	19.62	4.11	0	0	26.92	11.34	0	4.02	0	1.31	0	0.49	0.12	0	0	0	0
3616	no	36	alimentary	small	1	2.31579	44	44	12	45	female	Married	1	Middle school	1	no	52	1.57	21.0962	Normal weight	2029.62	2.33333	1	2.4	4	3.33333	2.33333	3	3	1	7.54	0	0	6.65	12.35	0	0	0	0	13.24	0.04	0.95	0	0.42	0.32	4.83	0.66	2.59	17.14
3617	no	36	alimentary	small	1	2.31579	44	44	12	30	male	Single	2	Elementary school	1	no	80.3	1.66	29.1407	Overweight	1920.76	3	1	3	3	2.33333	2.66667	1.66667	2.33333	1	4.68	0	0	0	0	0	0	19.37	69.47	0	0	0.27	0	0.16	0	0	0	0	0
3618	no	36	alimentary	small	1	2.31579	44	44	12	48	male	Married	2	Middle school	2	no	60.8	1.61	23.4559	Normal weight	3865.41	1.33333	1	4	3	3	1.66667	1	2.33333	1	4.67	0	2.41	17.45	0	0	3.81	5.77	0	10.47	0	0.41	0	0.21	0.34	6.69	0	0	0
3619	no	36	alimentary	small	1	2.31579	44	44	12	36	female	Married	1	Graduate	1.5	no	65.4	1.61	25.2305	Overweight	1130.3	3	1	2.2	4	3	2.66667	2.33333	2.33333	1	2.97	0	4.29	0.82	0	0	0	0	7.32	36.26	0	0.83	0	0.06	0	0	2.54	0	0
3701	yes	37	alimentary	small	10	1.42857	40	40	4	25	male	Married	1	Graduate	1.6	no	71.5	1.71	24.452	Normal weight	2390.8	3.5	3	4	4	4	4	2.33333	4	1	4.17	0	4.05	0	0	0	18.96	7.26	0	2.75	0	0	5.3	0.26	0.21	0	0.56	0	25.46
3702	yes	37	alimentary	small	10	1.42857	40	40	4	51	male	Married	2	Elementary school	1.4	no	74.6	1.7	25.8131	Overweight	1557.58	2.5	2	3	4	1	2.33333	1	2.33333	1.66667	6.55	0	12.44	21.65	0	0	9.45	0	0	0	0.07	0.93	0	0.18	0.16	0	1.2	0	5.89
3703	yes	37	alimentary	small	10	1.42857	40	40	4	29	male	Single	0	High school	1.2	no	70.5	1.76	22.7596	Normal weight	3129.49	2.16667	1.83333	3	3	2.33333	1.66667	1	1	1	6.52	0	6.19	0	0	0	9.4	11.89	9.45	1.87	0.05	0.83	0	0.63	0	0	0.92	0	22.63
3704	yes	37	alimentary	small	10	1.42857	40	40	4	23	female	Single	0	High school	1	no	64.7	1.64	24.0556	Normal weight	2135.27	3	3.5	3.8	4	3.66667	3	4	3	2	7.17	0	0	0	0	0	13.78	29.07	0	5.23	0.1	1.83	0	0.24	2.2	0	0.52	0	4.18
3705	yes	37	alimentary	small	10	1.42857	40	40	4	39	male	Married	2	Middle school	1	no	87.4	1.71	29.8895	Overweight	2653.06	3.83333	3.66667	2.8	4	4	3.33333	4	1.66667	2	7.69	0	3.32	0	0	0	13.64	4.67	3.1	4.13	0.17	1.77	0	0.41	0.11	0	4.38	0	32.2
3706	yes	37	alimentary	small	10	1.42857	40	40	4	19	male	Single	0	High school	1	no	62.5	1.75	20.4082	Normal weight	3464.81	1	1.33333	3.2	4	1	1.66667	1	1	1	8.84	0	11.18	0	0	0	34.83	3.58	0	0	0	0.64	0	0.39	0.07	0	0.52	0	25.85
3707	yes	37	alimentary	small	10	1.42857	40	40	4	54	male	Widower	3	Middle school	1	no	68.1	1.62	25.9488	Overweight	2985.33	3	1.66667	3	3	1	3	3.33333	1.66667	1.66667	1.71	0	1.46	0	0	0	9.86	4.98	13.42	1.96	0.07	0.41	4.24	0.23	0	0	0.55	0	23.33
3708	yes	37	alimentary	small	10	1.42857	40	40	4	32	female	Single	0	Graduate	2	yes	54.1	1.62	20.7421	Normal weight	1795.52	3.16667	2.5	4	4	4	2.66667	2	2.66667	3.33333	8.53	0	6.16	22.54	0	0	10.08	0	0	7.33	0	0.83	0	0.31	0.2	0	4.41	0	10.42
3709	yes	37	alimentary	small	10	1.42857	40	40	4	47	male	Married	3	Middle school	1.8	yes	68.1	1.56	27.9832	Overweight	3936.28	3.66667	3.33333	3	4	1	3.33333	1.66667	4	2	2.45	0.15	4.48	6.85	0	0	7.48	7.09	31.82	0	0	0.4	0	0.18	0.36	0	0.52	0	19.92
3710	yes	37	alimentary	small	10	1.42857	40	40	4	28	male	Single	0	High school	1	no	72.2	1.7	24.9827	Normal weight	4415.35	3.33333	1.5	1.4	2	3	2.33333	2.33333	1	1.33333	2.31	0	3.21	0	0	0	8.2	0	0	24.35	0	0.24	0	0.12	0.14	1.99	1.54	0	17.56
3711	yes	37	alimentary	small	10	1.42857	40	40	4	41	male	Married	2	High school	1	no	87.5	1.76	28.2477	Overweight	3140.54	3.16667	2.83333	1.4	4	3	2.66667	2.33333	3	2	5.42	0	2.81	26.66	0	0	4.69	0	0	8.99	0.04	1.59	0	0.19	0.17	12.97	0	0	13.32
3712	yes	37	alimentary	small	10	1.42857	40	40	4	23	male	Single	0	High school	1.8	yes	69.3	1.74	22.8894	Normal weight	3457.21	3.83333	4	2.8	4	3.33333	2.66667	4	3.66667	1	4.43	0	2.55	0	0	0	4.32	3.59	2.32	7.78	0	0.42	0	0.32	0.14	2.55	3.27	0	46.5
3713	yes	37	alimentary	small	10	1.42857	40	40	4	24	male	Married	0	High school	1	no	49	1.65	17.9982	Underweight	2884.8	2	1.83333	2.8	4	1	3		1	1	0	0	3.36	0	0	0	15.3	15.48	0	30.24	0	0	0	0.17	0.97	0	0	0	12.64
3714	yes	37	alimentary	small	10	1.42857	40	40	4	33	male	Single	0	Graduate	5.1	yes	97	1.82	29.4455	Overweight	1330.12	2.16667	4	2.8	4	2.33333	2	2	1	2.33333	7.67	0	6.62	24.31	0	0	0	0	0	2.47	0	0.83	6	0.32	0.27	0	0	0	0
3715	yes	37	alimentary	small	10	1.42857	40	40	4	27	male	Single	0	Graduate	4.1	yes	72.5	1.62	27.6254	Overweight	1377.93	1.5	1	4	4	1	1	1	1.66667	1	0	0	3.34	0	0	0	10.68	0	11.66	4.78	0	0.61	0	0.04	0.29	0	1.95	0	23.24
3716	yes	37	alimentary	small	10	1.42857	40	40	4	36	male	Married	1	Middle school	1.2	no	82	1.69	28.7105	Overweight	1610.27	2	1.5	3	4	1	3	3	1	1	2.08	0	2.7	1.23	0	0	9.14	0	7.59	0	0.09	1.92	0	0.13	0.18	0	0	0	42.85
3717	yes	37	alimentary	small	10	1.42857	40	40	4	32	male	Single	0	High school	1	no	86.3	1.89	24.262	Normal weight	2405.37	3.66667	1.5	3	4	1	3	1	4	4	5.51	0	7.64	13.05	0	0	12.72	9.28	0	0	0	0.11	0	0.65	0.5	0	1.49	0	5.4
3718	yes	37	alimentary	small	10	1.42857	40	40	4	32	male	Married	2	High school	1	no	106.3	1.79	33.1762	Obesity I	1603.55	3.33333	3	2.4	3	4	3.33333	4	2.66667	3.33333	3.18	0	2.87	0	0	0	36.71	0	0	4.11	0.09	0.98	0	0.16	0.39	0	0	0	9.58
3719	yes	37	alimentary	small	10	1.42857	40	40	4	54	male	Married	1	Elementary school	1.5	no	72.4	1.69	25.3493	Overweight	1652.74	2	1.83333	1	4	1	4	1	2.33333	1	24.37	0	2.63	0	0	0	0	15.01	0	8.47	0	1.32	0	1.09	0.4	0	4.51	0	0
3720	yes	37	alimentary	small	10	1.42857	40	40	4	47	male	Married	2	Illiterate	1	no	70.5	1.58	28.4203	Overweight	1968.35	2.16667	2	3.6	3	1	3	1	4	1	3.36	0	4.92	10.28	0	0	22.43	5.67	0	2.96	0	1	0	0.44	0.7	0	1.09	0	15.05
3721	yes	37	alimentary	small	10	1.42857	40	40	4	44	male	Single	2	Elementary school	1.1	no	61.9	1.59	24.4848	Normal weight	2267.48	2.66667	1.83333	2	4	1	2	1	3	1	2.59	0	8.54	13.85	0	0	12.98	0	0	12.08	0	0.61	0	0.17	0.13	0	3.44	0	18.14
3722	yes	37	alimentary	small	10	1.42857	40	40	4	27	male	Single	0	Middle school	1	no	48.1	1.62	18.328	Underweight	3076.28	2	1.5	3.4	4	2	3	2	2.33333	2.33333	11	0	0	10.96	0	0	4.78	26.16	5.74	0	0	0.81	0	0.33	0.48	0	3.08	0	4.86
3724	yes	37	alimentary	small	10	1.42857	40	40	4	65	male	Married	0	Elementary school	1.9	no	86.9	1.69	30.4261	Obesity I	1432.8	3.33333	1.66667	3	3	1	3	1	3	1	7.12	0	6.76	0	0	0	20.54	0	0	8.76	0.15	1.38	0	0.28	0.25	0	0	0	11.27
3725	yes	37	alimentary	small	10	1.42857	40	40	4	41	male	Married	3	High school	1.3	no	62.4	1.6	24.375	Normal weight	3221.36	3.16667	2.33333	2.6	3	2	4	1	3.33333	3	6.34	0	5.71	12.56	0	0	7.38	7.7	0	4.09	0.07	0.71	0	0.5	0.07	0	0	0	14
3726	yes	37	alimentary	small	10	1.42857	40	40	4	55	male	Married	1	Elementary school	1	no	70.5	1.7	24.3945	Normal weight	1632.71	1.5	3			1.66667	2.66667	3	2.33333	1	16.23	0	8.44	0	0	0	0	0	35.42	12.1	0	0	0	0.3	0	0	0	0	18.44
3727	yes	37	alimentary	small	10	1.42857	40	40	4	47	male	Married	3	High school	1.2	no	59.9	1.65	22.0018	Normal weight	2365.92	2	2.5	1.8	4	4	4	1.66667	2.33333	1	4.31	0	1.84	0	0	0	32.53	5.24	0	0	0	1.19	0	0.38	0.19	0	1.26	0	9.02
3801	yes	38	textile	large	18	11.8367	580	580	3	42	male	Single	2	High school	1.3	yes	67.5	1.66	24.4956	Normal weight	2730.5	4	3.83333	3.2	4	3.66667	3	4	3.66667	2	7.58	0	18.01	9.88	0	0	12.02	9.08	5.7	0	0	2.58	0	0.73	0.26	0	0	0	7.06
3802	yes	38	textile	large	18	11.8367	580	580	3	49	female	Married	2	High school	1	no	68.6	1.63	25.8196	Overweight	1630.06	1.33333	1.5	1.6	1.5	1	1	3	1	1	5.51	0	0	0	22.07	0	0	0	8.19	8.96	0.25	0.8	0	0.23	0	17.27	0	0	8.08
3803	yes	38	textile	large	18	11.8367	580	580	3	45	male	Married	2	High school	2.2	yes	92.2	1.9	25.5402	Overweight	2423.77	1	2	1.6	4	4	3.33333	2	3.33333	1	2.84	0	4	5.57	0	0	30.36	0	6.37	0	0	0.71	0	0.12	0	0	0	0	21.55
3804	yes	38	textile	large	18	11.8367	580	580	3	38	male	Single	4	High school	1	yes	66.7	1.78	21.0516	Normal weight	2938.46	1	1.5	4	4	1.33333	4	1	3	1	12.28	0	6.59	0	0	0	15.02	8.44	0	0	0.23	0.98	0	0.62	0	2.69	0.46	0	2.6
3805	yes	38	textile	large	18	11.8367	580	580	3	52	male	Married	3	Middle school	1.4	yes	67.3	1.64	25.0223	Overweight	1528.58	2.5	3.16667	2.2	4	4	2.66667	3.66667	4	4	5.88	0	3.17	0	0	0	9.63	0	0	35.72	0	0.34	0	0.2	0	0	2.36	0	8.16
3806	yes	38	textile	large	18	11.8367	580	580	3	38	female	Divorced	1	High school	1.1	no	55	1.53	23.4952	Normal weight	2647.71	2.83333	2.33333	2.6	4	2.66667	2	3.33333	2.33333	1	2.6	1.32	3.66	0.75	0	0	12.39	0	15.39	20.62	0	0.75	0	0.26	0.18	0.99	0	0	5.98
3807	yes	38	textile	large	18	11.8367	580	580	3	32	male	Married	2	High school	1.5	yes	69.7	1.8	21.5123	Normal weight	3002.9	2.16667	1	1.8	4	1	3	1	2.33333	1	17.06	0	16.13	8.99	0	0	10.93	8.26	3.7	0	0.27	1.6	0	0.81	0.25	0	0	0	2.67
3808	yes	38	textile	large	18	11.8367	580	580	3	57	male	Married	3	High school	1.5	no	80.7	1.58	32.3265	Obesity I	1931.35	1	3.16667	2.4	3.25	1.33333	3	3.33333	3.33333	1	4.65	0	4.82	0	0	0	32.23	0	11.42	0	0.21	0.62	0	0.17	0	0	0	0	23.67
3809	yes	38	textile	large	18	11.8367	580	580	3	36	male	Married	3	High school	1.5	yes	89.5	1.75	29.2245	Overweight	1715.24	2.5	2.66667	2.2		2.33333	3.33333	1	1.66667	1	2.64	0	8.47	0	0	0	17.16	0	0	0	0	0.15	0	0.09	0	0	0	0	1.3
3810	yes	38	textile	large	18	11.8367	580	580	3	34	male	Single	0	High school	1	yes	63.1	1.58	25.2764	Overweight	2779.43	4	1.83333	4	4	4	3.33333	1.66667	4	1.66667	2.47	0	4.96	0	0	0	10.59	29.56	10.32	0	0.16	0.67	0	0.49	0.32	0	0	0	7.34
3811	yes	38	textile	large	18	11.8367	580	580	3	44	female	Married	0	High school	1	no	44	1.52	19.0443	Normal weight	1730.48	3.33333	3	3.4	4	3.33333	3.33333	3.66667	2.33333	1	2.62	0	2.66	6.72	0	0	10.46	17.92	1.29	0	0.86	8.03	0	0.95	0.08	4.47	2.15	0	2.61
3812	yes	38	textile	large	18	11.8367	580	580	3	54	female	Married	2	High school	1	no	57.5	1.54	24.2452	Normal weight	1735.81	3.66667	2.16667	1.8	4	3	3.33333	3.66667	2.33333	1	1.3	4.01	0	7.77	3.81	4.94	10.42	0	0	21.8	0.15	4.51	0	0.1	0.08	6.9	0	2.25	7.51
3813	yes	38	textile	large	18	11.8367	580	580	3	56	male	Married	2	High school	1.2	no	77.2	1.61	29.7828	Overweight	2209.28	2.83333	2.16667	3.6	3.25	4	3	2.66667	2	1	3.11	0	4.38	6.11	0	0	14.85	11.23	0	13.29	0	0.78	0	0.59	0	10.5	1.58	0	0
3814	yes	38	textile	large	18	11.8367	580	580	3	43	male	Married	2	High school	1	no	70.9	1.63	26.6852	Overweight	2118.35	1	3	2.6	4	1	2.66667	1.66667	3.33333	2	10.65	0	4.16	0	0	0	3.47	11.71	0	27.66	0.2	1.44	0	0.92	0.19	6.24	0	0	1.82
3815	yes	38	textile	large	18	11.8367	580	580	3	40	female	Married	0	Middle school	1	no	75.2	1.57	30.5083	Obesity I	1209.56	1.16667	1.16667	1	4	2.66667	2	4	3	1	7.43	5.76	0	5.58	22.23	0	0	2.56	0	0	0	0.79	6.54	0.44	0.12	3.64	0	0	0
3816	yes	38	textile	large	18	11.8367	580	580	3	40	male	Married	0	Elementary school	1	no	76.3	1.57	30.9546	Obesity I	1354.65	2.16667	3.16667	3.4	4	4	3.33333	2.66667	2.33333	2.33333	5.07	0	10.73	31.85	0	0	0	0	16.28	0	0.41	1.87	0	0.22	0	0	0	0	5.51
3817	yes	38	textile	large	18	11.8367	580	580	3	29	female	Married	1	High school	1	no	79.1	1.69	27.6951	Overweight	1806.7	1	1.16667	2	4	4	3.33333	2	3	1	3.8	0	4.88	0	0	0	16.29	0	0	29.76	0	1.09	0	0.18	0	0	0	0	14.65
3818	yes	38	textile	large	18	11.8367	580	580	3	45	female	Single	0	High school	1	no	71.2	1.57	28.8856	Overweight	2419.99	1.33333	1.33333	1.8	4	1	2.66667	1	4	1	1.42	1.44	0	2.79	0	0	27.12	5.12	1.65	0	0	0.5	0	0.42	0.09	0	0	0	0
3819	yes	38	textile	large	18	11.8367	580	580	3	47	female	Married	3	High school	1	no	67.1	1.63	25.255	Overweight	1491.13	3.33333	3.5	3	3.75	2	3.66667	2.66667	1.66667	1	14.2	0	6.5	0	0	0	4.93	8.32	0	0	0.89	1.37	8.8	0.61	0	0	0	0	0
3820	yes	38	textile	large	18	11.8367	580	580	3	32	female	Single	2	High school	1	no	66.1	1.67	23.7011	Normal weight	2541.11	2.66667	1.66667	2.8	4	1	2	3	1.33333	1.66667	4.17	0	0	5.31	0	0	17.14	9.76	0	0.41	0	1.95	0	0.68	0.81	0	0	0	0
3821	yes	38	textile	large	18	11.8367	580	580	3	45	female	Married	1	High school	1.3	no	59.9	1.54	25.2572	Overweight	2014.91	3.5	1	4	4	1	4	2	4	3	1.71	3.46	4.81	4.91	0	0	8.98	0	4.42	21.86	0	0.58	0	0.29	0.07	0	0	0	4.04
3822	yes	38	textile	large	18	11.8367	580	580	3	41	female	Married	1	High school	1.5	no	67.5	1.57	27.3845	Overweight	1154.63	3.83333	3.66667	2.8	4	4	4	4	2.33333	2.33333	2.98	0	0	5.84	2.87	0	0	0	0	0	0.13	1.44	0	0.14	0	26.66	1.49	0	0
3823	yes	38	textile	large	18	11.8367	580	580	3	22	female	Married	0	High school	1	no	68	1.73	22.7204	Normal weight	1904.81	3.66667	2.83333	3.6	4	2.66667	2.33333	4	3.33333	1	9.47	3.66	7.63	7.08	0	0	9.5	0	4.05	14.11	0.08	1.23	0	0.32	0.07	0	0.43	0	14.1
3824	yes	38	textile	large	18	11.8367	580	580	3	49	female	Widower	2	High school	1	no	74.2	1.6	28.9844	Overweight	2083.24	2.33333	3.5	2.8	4	3	2.66667	3.33333	3.33333	1	4.31	0	0	9.71	3.18	0	9.23	0	7.41	0	0.22	1.24	0	0.27	1.63	0	0	0	0
3825	yes	38	textile	large	18	11.8367	580	580	3	45	male	Married	3	Middle school	1	no	77.8	1.64	28.9262	Overweight	1131.04	2.33333	2.5	3	4	1	3	2.33333	2.33333	1.66667	3.04	0	8.24	0	0	0	45.01	0	0	0	0.44	1.17	8.27	0.16	0	0	0	0	5.32
3826	yes	38	textile	large	18	11.8367	580	580	3	44	female	Married	2	High school	1	no	58.9	1.62	22.4432	Normal weight	1762.94	2.83333	3.5	3.8	4	2.66667	2.66667	3.33333	3	2	5.09	0	2.75	7.65	7.44	0	0	0	8.83	30.49	0.38	0.59	0	0.2	0	12.35	0	0	6.56
3827	yes	38	textile	large	18	11.8367	580	580	3	38	female	Single	0	High school	1	no	77.3	1.63	29.0941	Overweight	2146.73	2	1.66667	2.2	4	1	2.33333	1	2.33333	1	6.4	0	0	0	0	0	6.85	17.33	0	13.68	0.31	2.1	0	0.94	0.29	0	2.08	0	0
3828	yes	38	textile	large	18	11.8367	580	580	3	40	female	Married	3	Middle school	1	no	71.8	1.62	27.3586	Overweight	1062.71	1	3.66667	2.8	4	4	2.66667	1.66667	3	1	8.45	0	6.9	0	0	0	27.69	0	0	6.2	0	0.49	0	0.28	0	0	3.83	0	8.4
3829	yes	38	textile	large	18	11.8367	580	580	3	29	male	Married	2	High school	1	no	52.9	1.62	20.157	Normal weight	2428.02	1.83333	1	3	4	3.33333	2.66667	2.33333	4	2	3.7	0	7.26	10.87	0	0	12.12	0	10.08	0	0	0.4	0	0.15	0	0	0	0	21.78
3830	yes	38	textile	large	18	11.8367	580	580	3	38	female	Married	2	High school	1	no	64.6	1.63	24.3141	Normal weight	2802.15	4		1	4	1.33333	2.33333	3	2.66667	1	1.62	1.24	0	9.63	41.33	0	0	0	0	14.6	0	0.13	0	0.16	0.03	0.94	0	0	10.65
3831	yes	38	textile	large	18	11.8367	580	580	3	35	male	Single	1	High school	1	no	89.2	1.78	28.153	Overweight	2281.14	3.66667	1.33333	4	2	4	2.66667	4	1.66667	1	1.1	0	2.12	0	0	0	15.86	0	50.7	0	0	0.62	0	0.2	0	0	0	0	7.51
3832	yes	38	textile	large	18	11.8367	580	580	3	55	female	Married	3	Middle school	1	no	63.6	1.53	27.169	Overweight	1409.65	1.83333	3	2.8	4	1.66667	3.66667	3	4	2	6.37	0	0	14.36	9.31	0	0	0	2.68	0	0	0.45	0	0.48	0.27	4.99	0	0	4.27
3833	yes	38	textile	large	18	11.8367	580	580	3	36	male	Married	1	High school	1	no	90.5	1.67	32.4501	Obesity I	1405.23	2.33333	1.5	4	2.5	2.33333	4	3.33333	3.33333	1	12.84	0	6.89	0	0	0	10.47	0	0	20.9	0	0.93	0	0.36	0.11	5.12	0	0	11.07
3834	yes	38	textile	large	18	11.8367	580	580	3	39	female	Married	2	High school	1	no	59.1	1.57	23.9766	Normal weight	1271.37	3.33333	1.66667	3.6	4	3.66667	3.33333	4	1.66667	1.66667	5.41	0	3.81	5.31	0	0	14.23	0	0	22.98	0.09	2.94	0	0.32	0.22	6.78	0	0	3.03
3835	yes	38	textile	large	18	11.8367	580	580	3	26	female	Single	1	High school	1	no	59.5	1.5	26.4444	Overweight	2410.74	1	1.33333	2.2	3	1	2.66667	1	3	1	0	0	0	2.46	0	0	18.31	10.29	0	0.59	0	0.41	0	0.6	0.27	0	0.7	0	8.44
3836	yes	38	textile	large	18	11.8367	580	580	3	58	female	Single	1	High school	1	no	51.2	1.48	23.3747	Normal weight	1651.87	1	1	3.4	4	1	2	1	1	1	1.37	0	11.73	0	0	0	17.82	15.01	0	0	0.13	0.28	0	0.73	0	0	0	0	3.99
3837	yes	38	textile	large	18	11.8367	580	580	3	47	male	Married	2	High school	1.2	no	73.9	1.65	27.1442	Overweight	1721.51	4	3	2.4	4	1	3	1.66667	2.33333	1	9.41	0	9.38	0	0	0	8.55	0	7.75	1.7	0.18	1.6	0	0.34	0	5.12	0	12.85	1.3
3838	yes	38	textile	large	18	11.8367	580	580	3	40	male	Married	0	High school	1	no	67.4	1.58	26.9989	Overweight	2595.18	4	4	4	4	4	4	4	4	4	3.76	0	3.73	5.2	0	0	24.21	3.46	0	0.81	0	1.9	0	0.16	0.11	0	1.32	0	8.84
3839	yes	38	textile	large	18	11.8367	580	580	3	26	male	Married	0	High school	1.9	yes	74.9	1.76	24.18	Normal weight	3194.93	1.33333	1.66667	1	4	4	3.33333	2	2	1.66667	4.3	1.64	3.03	4.8	0	0	5.66	3.88	0	0	0	1.22	0	0.33	0	1.45	1.69	0	0
3840	yes	38	textile	large	18	11.8367	580	580	3	51	male	Married	3	High school	1	no	66.9	1.6	26.1328	Overweight	2061.06	3.83333	4	3.4	4	4	3.66667	4	4	4	12.66	0	4.58	2.19	0	0	14.28	0	0	16.71	0.39	3.71	0	0.5	0.22	0	0.84	0	7.28
3841	yes	38	textile	large	18	11.8367	580	580	3	49	female	Single	0	High school	1	no	62.6	1.62	23.8531	Normal weight	1461.28	1	1	1	4	1	3.33333		3.33333	1	3.49	0	6.63	0	0	0	10.07	15.28	0	0	0	0.63	0	0.31	0.81	0	0	0	0
3842	yes	38	textile	large	18	11.8367	580	580	3	49	male	Married	2	High school	1	no	84.1	1.78	26.5434	Overweight	2501	3.5	2	3	4	3.33333	3	4	3	1	0	0	3.52	2.3	10.54	0	5.88	0	16.01	16.12	0.17	2.28	0	0.21	0.28	2.1	1.15	0	2.41
3843	yes	38	textile	large	18	11.8367	580	580	3	46	male	Married	2	High school	1	no	90.4	1.67	32.4142	Obesity I	2914.04	1	2.66667	2	4	1.33333	4	1	3.33333	1	7.85	0	3.15	0	0	0	5.05	0	19.84	4	0	0.68	0	0.26	0.08	0	1.11	0	23.18
3844	yes	38	textile	large	18	11.8367	580	580	3	50	male	Married	2	Elementary school	1	no	83.2	1.67	29.8326	Overweight	2719.19	3	3.33333	4	4	4	4	3.33333	3.33333	3.66667	6.61	0	10.69	0	0	0	5.44	0	11.45	28.08	0.08	0.45	0	0.22	0.1	0	0	0	0
3845	yes	38	textile	large	18	11.8367	580	580	3	20	male	Single	0	High school	1	no	63.5	1.85	18.5537	Normal weight	4235.48	2.16667	1.66667	2.2	4	2	2.33333	1	1	1	12.52	0	12.49	12.42	0	0	0	0	3.13	0.09	0	1.35	0	0.44	0.17	6.52	0.95	0	6.3
3846	yes	38	textile	large	18	11.8367	580	580	3	36	female	Married	1	Elementary school	1	no	55.6	1.55	23.1426	Normal weight	2817.39	1.66667	1	3.6	4	1	4	3	3.33333	1	2.44	0	0	0	0	0	6.42	4.4	0	35.78	0	1.02	0	0.29	0.01	0	0	0	18.19
3847	yes	38	textile	large	18	11.8367	580	580	3	20	male	Single	0	High school	1	no	79	1.81	24.114	Normal weight	2369.01	1.33333	1	2.8	4	1	3	1.66667	4	1	7.62	0	8.18	0	0	0	12.42	0	24.41	0	0.19	1.09	0	0.17	0	0	0	0	16.59
3848	yes	38	textile	large	18	11.8367	580	580	3	27	female	Married	0	High school	1	no	61.8	1.63	23.2602	Normal weight	1349.48	3.83333	1.5	4	4	2	4	4	4	4	11.04	0	7.18	15.86	0	0	0	0	0	1.97	0	0.92	0	0.31	0.01	0	0	0	4.46
3849	yes	38	textile	large	18	11.8367	580	580	3	30	male	Married	0	High school	1	no	67.8	1.72	22.9178	Normal weight	1149.33	2.5	2	2.4	4	2	2.66667	4	3.33333	1	5.98	0	0	2.5	11.41	0	0	0	0	0	0.36	5.53	2.95	0.3	0	8.46	0	0	0
3901	yes	39	alimentary	large	12	14.6304	673	673	3	57	male	Married	2	Elementary school	1	no	74.4	1.61	28.7026	Overweight	2732.71	3.5	2.66667	1.4	4	3	2	3.33333	1	1	0	0	7.09	12.34	0	0	0	0	18.24	11.24	0.06	0.74	0	0	0	0	1.75	0	2.43
3902	yes	39	alimentary	large	12	14.6304	673	673	3	31	female	Married	1	High school	2	no	62.2	1.53	26.571	Overweight	2987.19	1.83333	1.33333	3.6	4	4	1.66667	1	1.66667	1	15.94	0	0.83	6.77	0	0	0	0	15.63	0	0	0	0	0.05	2.8	0	0.68	0	15.77
3903	yes	39	alimentary	large	12	14.6304	673	673	3	52	female	Single	0	High school	1.1	no	53	1.53	22.6113	Normal weight	1694.64	2.5	3	2.2	4	3.33333	2.66667	3.33333	4	1	0	0	2.49	7.96	0	0	0	7.32	3.94	20.19	0	0	0	0.41	0	5.09	4.42	0	0
3904	yes	39	alimentary	large	12	14.6304	673	673	3	52	female	Married	3	High school	3	no	64	1.55	26.6389	Overweight	1222.31	3.33333	1.66667	3.2	3.25	4	4	4	1	2	12.99	0	5.59	3.87	0	0	0	3.8	5.46	23.1	0	0.61	0	0.24	0	0	1.94	0	11.82
3905	yes	39	alimentary	large	12	14.6304	673	673	3	25	male	Single	0	Graduate	1	yes	83.7	1.84	24.7224	Normal weight	3488.48	1.66667	2.16667	2.6	3	1	3.33333	3	1	1	3.8	0	1.39	6.96	0	0	8.17	1.78	0	10.89	0	0.17	0	0.04	0	0.48	2.09	0	8.65
3906	yes	39	alimentary	large	12	14.6304	673	673	3	36	male	Married	3	Middle school	1	no	70.4	1.69	24.649	Normal weight	3264.54	1	3	2.6	4	3.33333	2.33333	3.33333	3	1	14.59	0	2.97	17.86	0	0	2.1	13.3	0	0	0	0.18	0	0.61	0.15	6.78	1.38	0	3.63
3907	yes	39	alimentary	large	12	14.6304	673	673	3	41	female	Married	2	High school	1.1	no	71	1.5	31.5556	Obesity I	2645.87	3	1.33333	4	4	3.33333	3.33333	4	2.33333	1	12	0	5.49	7.86	0	0	0	2.34	12.54	9.83	0	0.23	0	0	0.81	3.35	1.6	0	4.85
3908	yes	39	alimentary	large	12	14.6304	673	673	3	31	male	Married	3	Graduate	8	yes	110	1.67	39.4421	Obesity II	3729.09	2.83333	1.66667	2.8	3.25	3.33333	2.33333	2	1	1.66667	1.78	0	2.36	13.6	0	0	0	0	36.31	1.56	0	0.04	0	0.05	0	0	0.77	0	1.97
3909	yes	39	alimentary	large	12	14.6304	673	673	3	40	male	Married	3	Elementary school	1.1	no	52.4	1.54	22.0948	Normal weight	2198.75	2.66667	2	1	3	1	4	1	4	1.66667	16.34	0	17.62	0.94	0	0	20.08	5.64	0	0	0	1.68	0	0.38	0	1.52	2.18	0	0
3910	yes	39	alimentary	large	12	14.6304	673	673	3	42	male	Single	0	High school	1	no	52.1	1.64	19.3709	Normal weight	3817.39	3.5	1	4	1.5	1	3	1	1	1	4.48	0	7.61	5.3	0	0	11.56	12.99	2.1	0	0	0.99	0	0.76	0.96	1.15	1.96	0	2.37
3911	yes	39	alimentary	large	12	14.6304	673	673	3	29	male	Married	1	Middle school	1.2	no	84.8	1.64	31.5289	Obesity I	2015.76	1.66667	1	2.4	4	1.66667	3	1.66667	4	1	8.46	0	0	17.13	6.81	0	0	8.61	5.96	0	0	0.82	0	1.63	0.18	4.4	1.34	0	11.65
3912	yes	39	alimentary	large	12	14.6304	673	673	3	37	male	Married	1	High school	1.6	yes	107	1.75	34.9388	Obesity I	3234.87	2.66667	3	1.8	3	3	2.33333	3	2.66667	1.66667	14.72	0	5.99	8.66	0	0	13.65	1.92	0	0	0	0.23	0	0.18	0.22	0.51	1.79	0	0
3913	yes	39	alimentary	large	12	14.6304	673	673	3	44	male	Single	2	Middle school	1.3	yes	68.8	1.75	22.4653	Normal weight	2452.75	3.66667	3.83333	2	3.25	4	2	4	1.66667	2.66667	11.02	0	5.37	16.5	0	0	0	0	0	36.4	0.03	1.65	0	0.31	0.22	0	0	0	11.19
3914	yes	39	alimentary	large	12	14.6304	673	673	3	36	male	Single	1	Graduate	7	yes	86.6	1.69	30.3211	Obesity I	2110.39	4	4	3.8	4	4	4	4	2.33333	4	0	0	0	0.49	0	0	0	2.94	0	0	0	0.28	0	0	0	1.14	1.36	0	0
3915	yes	39	alimentary	large	12	14.6304	673	673	3	49	female	Married	2	Middle school	1	no	63.3	1.51	27.7619	Overweight	2815.2	3.33333	2	3.6	4	3.66667	4	4	1.66667	4	4.71	0	6.88	7.19	24.87	0	4.42	0	2.35	8.47	0.03	0.31	0	0.1	0.51	5.12	1.02	0	1.58
3916	yes	39	alimentary	large	12	14.6304	673	673	3	27	female	Divorced	0	High school	1	no	87.3	1.56	35.8728	Obesity II	1041.37	4	1.33333	4	3	3		3.33333	2.33333	4	8.62	0	16.28	16.06	0	0	0	5.95	0	0	0	1.07	0	0.29	0	9.88	1.29	0	6.07
3917	yes	39	alimentary	large	12	14.6304	673	673	3	34	female	Married	2	Middle school	1	no	55.9	1.58	22.3922	Normal weight	1255.55	3.66667	1.83333	1.6	4	1.66667	3.66667	1	2.33333	1	22.25	0	0	10.74	0	0	11.72	0	0	6.96	0.07	1.84	0	0.7	0.38	0	0	0	5.24
3918	yes	39	alimentary	large	12	14.6304	673	673	3	48	male	Married	1	Middle school	1	no	62	1.69	21.7079	Normal weight	2250.65	2.5	3	2.4	4	3.33333	3.33333	2	3	1	6.8	0	2.81	8.89	0	0	13.08	9.92	0	0	0	0.56	0	0.34	0.48	0	2.33	0	20.4
3919	yes	39	alimentary	large	12	14.6304	673	673	3	40	male	Married	2	High school	1.7	no	94.2	1.75	30.7592	Obesity I	3227.05	3.5	1.5	1.8	4	3.66667	2.33333	2.66667	2.33333	2	4.1	0	6	11.77	0	0	3.85	9.61	0	23.06	0	0.56	0	0.14	0.1	1.55	2.09	0	10.97
3920	yes	39	alimentary	large	12	14.6304	673	673	3	24	male	Married	0	High school	1.3	no	85.8	1.83	25.6204	Overweight	2270.1	3.66667	2.33333	1.8	4	3.33333	4	3.33333	2.33333	3.66667	5.84	0.33	8.26	19.87	0	0	0	0	0	5.14	0	0.77	0	0.23	0.25	0	5.39	0	21.07
3921	yes	39	alimentary	large	12	14.6304	673	673	3	47	male	Single	1	High school	1	yes	67	1.6	26.1719	Overweight	1429.22	4	1.5	2.8	4	4	4	4	2.66667	4	9.27	0	0	28.32	0	0	0	0	0	8.16	0	0	10.47	0.11	2	0	2.01	0	0
3922	yes	39	alimentary	large	12	14.6304	673	673	3	26	male	Married	2	Middle school	1	no	57	1.69	20.0759	Normal weight	1839.63	1.66667	3	2.4	4	3.66667	3	2.33333	4	2	7.34	0	6.35	15.23	0	0	0	10.11	24.18	0	0	0.89	0	0.5	0	2.51	2.83	0	8.38
3923	yes	39	alimentary	large	12	14.6304	673	673	3	32	female	Married	2	High school	1	no	79	1.66	28.6689	Overweight	1671.07	1	1.5	1	4	2.66667	2	1	2.33333	1	5.33	0	11.59	38.97	0	0	0	0	5.28	0	0	0.31	0	0.18	0	4.31	5.19	0	16.93
3924	yes	39	alimentary	large	12	14.6304	673	673	3	42	female	Single	0	High school	1	no	58	1.55	24.1415	Normal weight	1492.44	3.83333	3.16667	2.6	2.75	3.33333	3	4	2.33333	1.66667	4.44	0	12.48	0	21.75	0	0	0	0	16.15	0.06	0.78	0	0.31	0.24	5.9	1.93	0	3.25
3925	yes	39	alimentary	large	12	14.6304	673	673	3	30	male	Single	1	High school	1.3	no	78.9	1.67	28.2907	Overweight	1297.9	2.33333	2.83333	2.4	4	1.66667	3	3	2.66667	2	0	0	7.46	11.98	5.21	0	0	9.55	0	0	0	0.92	0	0	0	2.57	1.04	0	31.16
3926	yes	39	alimentary	large	12	14.6304	673	673	3	28	male	Single	2	Middle school	1	no	76.7	1.64	28.4132	Overweight	3815.54	3.66667	1	2.8	4	1	4	4	1.66667	1	24.96	0	2.54	14.14	0	0	0	5.85	0	11.15	0.02	0.5	0	0.03	0.94	3.77	1.86	0	0
3927	yes	39	alimentary	large	12	14.6304	673	673	3	44	male	Married	0	High school	1	no	74.8	1.57	30.3461	Obesity I	1336.73	1.5	1	2.2	4	1.66667	3.33333	1	3	1	6.66	0	6.6	17.62	0	0	0	0	0	26.85	0	0.45	0	0.25	0	5.39	2.15	0	6.64
3928	yes	39	alimentary	large	12	14.6304	673	673	3	23	male	Single	0	Graduate	3	yes	86.3	1.87	24.8115	Normal weight	3430.13	1.5	2	3.6	3	1	2.66667	1.66667	2.66667	2	2.62	0	0	7.87	0	0	0	10.85	5.97	6.39	0	0.15	0	0.53	0.83	0	2.97	0	1.69
3929	yes	39	alimentary	large	12	14.6304	673	673	3	30	male	Married	1	Graduate	4	yes	86.4	1.68	30.6122	Obesity I	2239.57	1.66667	1.33333	3.4	4	1	3	1.33333	1	1	0	0	0	9.04	0	0	0	13.29	25.61	11.76	0	0	6.68	0.45	0	0	3.34	0	2.69
3930	yes	39	alimentary	large	12	14.6304	673	673	3	23	male	Single	0	High school	1	no	65.2	1.67	23.3784	Normal weight	3168.74	3	2	3.8	4	1	1.66667	1	1	1	2.81	0	15.29	19.81	0	0	0	7.83	9.12	0	0	0.54	0	0.25	0	1.05	2.14	0	5.74
3931	yes	39	alimentary	large	12	14.6304	673	673	3	41	female	Married	0	High school	2	yes	98.9	1.61	38.1544	Obesity II	2702.78	1.33333	3	2.6	4	3.33333	2.66667	3	2	1.66667	0	0	0	7.49	0	0	5.44	16.06	0	0	0	2.4	0	0.39	0.3	2.66	2.02	0	0
3932	yes	39	alimentary	large	12	14.6304	673	673	3	40	female	Single	1	High school	1	no	48.6	1.43	23.9335	Normal weight	1394.04	2	1	2.2	4	3.33333	3.66667	2	4	1	11.39	0	7.57	0.74	0	0	0	8.01	23.54	0	0	0.43	10.74	0.11	0.13	1.19	2.92	0	0
3933	yes	39	alimentary	large	12	14.6304	673	673	3	43	female	Married	2	Elementary school	1	no	72	1.53	30.7574	Obesity I	974.38	2.66667	3	3.4	4	4	2.66667	4	4	2	9.22	0	4.97	0	0	0	15.1	0	0	6.25	0	0.53	0	0.31	0	4.52	0	0	15.07
3934	yes	39	alimentary	large	12	14.6304	673	673	3	42	female	Married	0	Middle school	1	no	51.3	1.52	22.3507	Normal weight	1059.42	2.83333	2.83333	2.6	4	3.66667	3	4	3.66667	1	0	0	0	0	0	0	0	0	0	39.23	0	0	0	0	0	14.55	1.59	0	17.28
3935	yes	39	alimentary	large	12	14.6304	673	673	3	41	male	Married	0	Post graduate	2.5	yes	92	1.71	31.4627	Obesity I	2220.82	3.83333	1.16667	3.8	4	1	3	3.66667	3.66667	1	2	0	1.12	0	13.16	0	13.25	0	0	0	0.31	0.74	0	0.15	0	0	0.78	0	12.51
3936	yes	39	alimentary	large	12	14.6304	673	673	3	51	male	Divorced	2	High school	1	no	93	1.62	35.6564	Obesity II	1763.74	2	1.33333	1	4	1	1	3	1	1	7.66	0	8.24	0	0	0	0	0	5.04	30.96	0.05	1.18	0	0.45	0.4	0	3.88	0	0
3937	yes	39	alimentary	large	12	14.6304	673	673	3	32	female	Divorced	1	Middle school	1	no	67.5	1.51	29.604	Overweight	1229.59	1.66667	2	3.6	4	4	2.33333	3	3	3	0	0	0	0	0	0	0	10.09	39.07	0	0	0	0	0	0	8.78	0.91	0	7.2
3938	yes	39	alimentary	large	12	14.6304	673	673	3	40	female	Married	2	High school	1	no	75.5	1.52	32.5497	Obesity I	1448.41	3.16667	2.66667	1.6	3	3	2.66667	3	3	2.33333	4.57	0	13.38	0.71	0	0	0	4.28	4.61	9.09	0	0.41	0	0.05	0	1.15	2.34	0	7.24
3939	yes	39	alimentary	large	12	14.6304	673	673	3	47	female	Married	3	Post graduate	2.5	yes	53.4	1.48	24.3791	Normal weight	891.01	3.33333	3.33333	3	4	4	2.66667	3.33333	1.66667	1	0	0	10.87	0	0	0	16.52	0	14.86	0	0.09	1.25	0	0.67	0.72	4.04	0.63	0	17.75
3940	yes	39	alimentary	large	12	14.6304	673	673	3	44	female	Married	2	High school	1	yes	68.7	1.54	29.0432	Overweight	667.82	2.5	3	2.6	4	4	2.66667	3.33333	3.33333	1	9.92	0	0	2.79	0	0	0	0	13.93	0	0	0	22.41	0.12	0	19.28	3.62	0	0
3941	yes	39	alimentary	large	12	14.6304	673	673	3	42	female	Married	2	High school	1.8	yes	107.7	1.55	44.8283	Obesity III	2135.2	2.66667	3.16667	3.2	4	1.66667	2.66667	3	4	1.66667	4.17	0	4.54	18.95	6.43	0	0	0	0	0	0.04	0.88	0	0.48	0.33	6.83	3.18	0	2.11
3942	yes	39	alimentary	large	12	14.6304	673	673	3	45	female	Single	3	Middle school	1	no	94.4	1.47	43.6855	Obesity III	974.31	2.66667	1	1.8	4	2.66667	4	1.66667	1.66667	1	9.22	0	9.94	24.23	0	0	0	0	0	0	0	0.8	0	0.55	0.55	0	6.97	0	12.11
3943	yes	39	alimentary	large	12	14.6304	673	673	3	36	female	Married	2	High school	1.7	no	84.5	1.66	30.6648	Obesity I	993.34	2.5	1	2.8	4	1	4	1	2.33333	1	0	0	4.88	5.97	0	0	0	10.14	0	0	0	0	32.14	0.2	0.49	7.25	7.52	0	0
3944	yes	39	alimentary	large	12	14.6304	673	673	3	22	female	Single	0	High school	1	no	51.5	1.5	22.8889	Normal weight	1738.56	3.66667	1.33333	1	4	2	2.33333	4	1.33333	1	2.61	0	0	1.18	0	0	4.23	7.13	3.84	31.4	0	0.88	0	0.23	0.21	13.06	0	0	6.47
3945	yes	39	alimentary	large	12	14.6304	673	673	3	50	male	Married	1	High school	1	no	76.2	1.58	30.524	Obesity I	1342.31	1.33333	1	3	4	1	2.66667	3	2.33333	1	13.38	0	6.94	10.05	0	0	10.96	0	0	0	0	1.15	0	0.39	9.48	4.23	2.53	0	9.39
3946	yes	39	alimentary	large	12	14.6304	673	673	3	55	female	Single	1	High school	2	yes	71.5	1.61	27.7559	Overweight	971.3	2.66667	1	3.6	4	1.66667	4	1	2.33333	1	0	0	9.97	16.16	0	0	0	0	0	27.67	0	0	8.89	0	0	7.51	0	0	2.79
4001	no	40	alimentary	large	3	13.8305	816	816	3	56	female	Married	1	Middle school	1	no	57.9	1.51	25.3936	Overweight	2219.01	3.5	3.33333	2.2	4	4	4	4	1.66667	3.33333	3.74	0	9.91	0	0	0	0	0	0	39.37	0	2.04	0	0.21	0	13.81	0	0	13.34
4002	no	40	alimentary	large	3	13.8305	816	816	3	46	female	Single	0	High school	1	no	67.9	1.52	29.3889	Overweight	1601.17	3.16667	3.66667	2.2	4	4	3	4	1	2	4.19	0	0	0	0	0	0	6.97	25	4.14	0	0.69	0	0.2	0.45	5.5	0	0	27.08
4003	no	40	alimentary	large	3	13.8305	816	816	3	47	female	Married	3	High school	1	no	99.4	1.64	36.9572	Obesity II	1436.55	2.66667	3.83333	3.8	3.75	4	4	4	3.66667	4	4.78	0	12.97	0	0	0	20.49	0	0	0	0	1.44	0	0.36	0.25	2.05	0	0	8.86
4004	no	40	alimentary	large	3	13.8305	816	816	3	49	female	Divorced	2	Middle school	1	no	65.2	1.61	25.1534	Overweight	1981.95	1	1	3	3	1	3	1	1	1	3.18	0	13.91	0	0	0	0	12.51	14.47	9.97	0	0.12	0	0.59	0	2.96	0	0	4.18
4005	no	40	alimentary	large	3	13.8305	816	816	3	55	female	Married	4	High school	1.4	no	74.7	1.48	34.1034	Obesity I	922.37	3.66667	3.33333		4	4	3.66667	4	3	4	4.91	0	7.88	0	0	0	13.48	0	0	7.14	0	0.35	0	0.39	0.33	16.81	0	0	18.45
4006	no	40	alimentary	large	3	13.8305	816	816	3	50	female	Widower	4	Middle school	1	yes	47.6	1.56	19.5595	Normal weight	1622.55	4	3	3	3	3	2.33333	3	3	3	2.79	0	2.68	0	0	0	18.14	28.76	0	0	0	0.48	0	0.21	0	18.86	0	0	14.84
4007	no	40	alimentary	large	3	13.8305	816	816	3	46	female	Single	1	High school	1	no	70.4	1.46	33.4839	Obesity I	911.88	2.5	2.66667	2.2	3	1.66667	3	2.66667	1	1	2.48	0	5.31	0	0	0	29.77	8.7	0	7.22	0	0	0	0.23	0	0	0	0	19.92
4008	no	40	alimentary	large	3	13.8305	816	816	3	49	female	Single	2	Elementary school	1	no	55.2	1.57	22.3944	Normal weight	744.49	2.5	1.5	1	4	1	4	1	1.66667	1	0	0	8.84	0	0	0	19.77	10.8	0	0	0	0.15	0	0.11	0	8.06	0	0	12.78
4009	no	40	alimentary	large	3	13.8305	816	816	3	50	female	Divorced	2	High school	1	no	59.7	1.6	23.4374	Normal weight	2387.44	2.33333	2.33333	3.6	4	1	4	1	3	1	1.44	0	4.06	8.48	0	0	30.82	0	5.59	0	0	0.06	0	0.27	0.32	1.84	0	0	0
4010	no	40	alimentary	large	3	13.8305	816	816	3	52	female	Married	3	Elementary school	1	no	57.1	1.54	24.2337	Normal weight	1083.7	2.33333	2	2.4	3	1.66667	2.33333	2	1	2.66667	8.29	0	17.53	0	0	0	13.58	0	0	6.08	0	1.37	0	0.42	0	0	0	0	0
4011	no	40	alimentary	large	3	13.8305	816	816	3	52	female	Married	2	High school	1	no	102.2	1.46	47.9452	Obesity III	589.93	2.66667	2.83333	2.8	3	4	3.33333	4	3.66667	1.66667	8.28	0	11.16	0	0	0	24.94	0	0	0	0	0.19	0	0.21	0	14.61	0	0	7.55
4012	no	40	alimentary	large	3	13.8305	816	816	3	52	female	Widower	1	High school	1.2	yes	63	1.5	28	Overweight	685.03	3	3.83333	1.8	4	2	3	3	2	1	0	0	16.14	0	23.69	0	0	0	0	4.71	0.2	2.89	0	0.61	0.53	17.15	1.64	0	0
4013	no	40	alimentary	large	3	13.8305	816	816	3	49	female	Married	2	High school	1	yes	69.2	1.56	28.4352	Overweight	1362.64	2.83333	1.33333	1	4	1	3	4	4	1.33333	2.52	0	10.66	0	0	0	0	0	17.3	0	0	0	0	0.02	0	0	0.86	17.82	27.39
4014	no	40	alimentary	large	3	13.8305	816	816	3	41	female	Married	2	Elementary school	1	no	43.9	1.55	18.2726	Underweight	1064.61	2.83333	1	3	4	3.33333	2	1	4	1	12.44	0	18.2	8.36	0	0	0	0	28.33	0	0	0	0	0.39	0.21	11.13	0	0	0
4015	no	40	alimentary	large	3	13.8305	816	816	3	48	female	Married	1	High school	1	no	62.9	1.52	27.2247	Overweight	887.24	3.33333	4	3.4	4	4	4	4	4	4	5.11	0.77	19.11	1.52	0	0	0	0	0	0	0	0.59	0	0.78	0.82	0	0	0	10.53
4016	no	40	alimentary	large	3	13.8305	816	816	3	47	female	Single	3	High school	1	no	76.3	1.46	35.7947	Obesity II	1719.39	2	2.5	3.2	3	1	3	2	2.33333	1	0	0	0	17.75	0	0	0	0	0	0	0	0	0	0.19	0.21	0.78	0	0	7
4017	no	40	alimentary	large	3	13.8305	816	816	3	45	female	Widower	1	Middle school	1.5	no	75.5	1.57	30.63	Obesity I	848.3	4	1	4	4	4	3	3.33333	3.33333	1	5.34	0	31.19	0	0	0	17.35	0	0	0	0	1.19	10.01	0.48	0.28	0	0	0	6.38
4018	no	40	alimentary	large	3	13.8305	816	816	3	53	female	Divorced	0	High school	1	no	66.2	1.5	29.4222	Overweight	1710.39	2.66667	2.83333	1	4	2	2		3	1	3.87	0	5.16	0	0	0	0	4.47	33.81	0	0.22	1.35	0	0.19	0.3	1.54	0.02	0	0
4019	no	40	alimentary	large	3	13.8305	816	816	3	48	female	Divorced	5	Middle school	1.1	no	81.6	1.62	31.2856	Obesity I	1829.48	1	2.16667	3.4	4	3.66667	3.33333	2	3.33333	1.66667	0	0	9.27	0	0	0	32.17	9.32	0	0	0	0	0	0.23	0.26	0	0	0	3.71
4020	no	40	alimentary	large	3	13.8305	816	816	3	47	female	Married	3	Graduate	6	yes	83.1	1.6	32.4609	Obesity I	1590.53	1.83333	1.33333	3	4	3	3.33333	3.33333	3	1	6.07	0	4.57	0	7.52	0	9.25	1.56	0	16.9	0	6.07	3.98	0.15	0.39	3.81	1.36	0	7.99
4021	no	40	alimentary	large	3	13.8305	816	816	3	55	female	Divorced	2	Middle school	1	no	75.6	1.58	30.2836	Obesity I	1021.79	1.16667	1.66667	3.4	2.5	1	1	1	1.66667	1	0	0	0	39.61	0	0	0	16.68	0	0	0	0	0	0	0	0	0	0	14.64
4022	no	40	alimentary	large	3	13.8305	816	816	3	53	female	Single	0	High school	1	no	63.2	1.56	25.9698	Overweight	1131.54	1	1.16667	3.2	4	1	3	1	3	1	7.94	0	4.28	0	0	0	0	51.93	0	0.78	0	1.27	0	0.41	0.42	7.62	1.52	0	2.66
4023	no	40	alimentary	large	3	13.8305	816	816	3	58	female	Married	3	Elementary school	1	no	86.2	1.52	37.3096	Obesity II	1322.23	1.5	1.16667	3	4	1	2	1	3	1	14.16	0	21.98	0	0	0	13.69	0	6.73	0	0	0.85	0	0.49	0	0	0	0	2.19
4024	no	40	alimentary	large	3	13.8305	816	816	3	50	female	Single	3	Middle school	1.3	no	77.2	1.55	32.1332	Obesity I	1472.58	2.66667	3	2.4	4	1	3.33333	3	3	1	4.4	0	0	0	0	0	7.6	10.39	10.87	0	0	1.9	0	0.24	0	0	0.91	0	9.78
4025	no	40	alimentary	large	3	13.8305	816	816	3	58	male	Married	2	Middle school	1	no	70.2	1.85	20.5113	Normal weight	2760.5	2	1	2.4	3	1.66667	2.66667	2.33333	4	1	9.79	0	7.6	2.44	0	0	10.66	8.98	0	0	0	1.17	0	0.83	0.65	0	0	0	0
4026	no	40	alimentary	large	3	13.8305	816	816	3	43	female	Married	3	Middle school	1	no	87.4	1.6	34.355	Obesity I	743.16	2.66667	2	3	4	3.33333	2.66667	3.33333	3	1	0	0	13.04	0	52.56	0	0	0	0	0	0	3.61	0	0	0	0	0.99	0	0
4027	no	40	alimentary	large	3	13.8305	816	816	3	44	female	Married	0	Middle school	1	no	59.9	1.56	24.7723	Normal weight	1633.56	1	1	2.4	3	3.33333	2.33333	3	4	1	4.21	0	2.66	0	0	0	0	3.04	0	32.91	0.13	1.58	7.75	0.18	0.15	0	0	0	21.85
4028	no	40	alimentary	large	3	13.8305	816	816	3	38	female	Married	2	High school	1.2	yes	81.8	1.55	34.0479	Obesity I	1421.59	3.33333	2	2	3	4	2.66667	2.66667	3	1.66667	4.72	0	0	0	0	0	14.52	6.98	0	18.91	0	0.27	4.78	0.43	0	3.1	1.72	0	1.05
4029	no	40	alimentary	large	3	13.8305	816	816	3	36	female	Divorced	0	High school	1	no	75.2	1.62	28.6542	Overweight	2864.68	1	1	3	4	2	3.33333	4	1.66667	1.33333	3.14	0	4.23	0	0	0	15.41	0	5.43	3.45	0	0.25	0	0.12	0.08	0	0	0	51.29
4030	no	40	alimentary	large	3	13.8305	816	816	3	30	female	Single	1	Middle school	1	no	56.3	1.53	24.0506	Normal weight	2109.62	3.5	3.83333	3	3	4	4	4	3.33333	3.33333	4.26	0	0	3.2	0	0	14.51	13.06	0	0.47	0	1	0	0.44	0.48	0	1.08	0	2.14
4031	no	40	alimentary	large	3	13.8305	816	816	3	32	female	Married	3	Middle school	1	no	49	1.45	23.3056	Normal weight	1153.57	3.16667	3.33333	2	4	1	4	4	2.66667	3.66667	7.79	0	3.98	0	0	0	0	0	0	0	0	0.49	0	0.28	0	0	1.49	0	6.09
4032	no	40	alimentary	large	3	13.8305	816	816	3	22	female	Married	0	Middle school	1	no	74.3	1.57	30.1432	Obesity I	973.7	1	1	1.8	4	1	2.66667	1	3	1	13.88	0	0	0	0	0	0	45.89	0	0	0	0.96	0	0.31	0	0	0	0	0
4033	no	40	alimentary	large	3	13.8305	816	816	3	44	female	Single	0	Middle school	1	no	60.5	1.54	25.5102	Overweight	1394.17	2.16667	1.33333	2	4	1	2	2	3	1	6.44	0	6.33	13.76	0	0	10.98	0	0	0	0	0.54	0	0.42	0	2.58	2.06	0	20.07
4034	no	40	alimentary	large	3	13.8305	816	816	3	42	female	Married	3	High school	1	no	68.2	1.6	26.6406	Overweight	2004.2	1.83333	1	2.6	4	1	3.66667	2	3.33333	1	9	0	14.5	10.1	0	0	0	0	12.65	0	0	0.62	0	0.21	0	2.2	0	3.89	6.09
4035	no	40	alimentary	large	3	13.8305	816	816	3	48	female	Divorced	1	High school	1.4	no	64.3	1.65	23.618	Normal weight	1246.01	1.66667	1.66667	1.2	4	2	2	1	4	1	4.1	0	8.87	0	0	0	23.62	0	10.62	0	0	4.04	12.01	0.3	0.19	8.34	0	0	4.9
4036	no	40	alimentary	large	3	13.8305	816	816	3	40	male	Married	3	Illiterate	1	no	87.3	1.63	32.8578	Obesity I	762.35	2.33333	2.66667	3	2.75	1	1.66667	3	2.33333	1.66667	13.08	0	21.34	5.19	0	0	23.74	0	0	0	0	0	0	1	0.67	0	0	0	0
4037	no	40	alimentary	large	3	13.8305	816	816	3	42	female	Married	1	Elementary school	1	no	80.7	1.58	32.3265	Obesity I	1278.39	4	3.83333	3.4	4	4	4	4	3	1.66667	0	0	7.29	0	0	0	3.85	0	0	42.05	0.13	1.28	3.92	0.11	0.16	8.46	0	16.32	1.25
4038	no	40	alimentary	large	3	13.8305	816	816	3	41	male	Married	2	Elementary school	1	no	63.9	1.65	23.4711	Normal weight	2626.66	3	3	1.8	3	3	3	3	3	3	2.4	0	1.84	12.84	0	0	33.61	0	0	0	0	0.06	0	0.37	0.3	0	0	0	13.92
4039	no	40	alimentary	large	3	13.8305	816	816	3	30	female	Married	2	High school	1	no	62.4	1.58	24.996	Normal weight	1857.33	2.66667	2.66667		3	2.33333	2.33333	1	1	1	9.71	0	5.22	12.15	0	0	0	0	0	0	0	0.71	0	0.31	0.2	10.04	5.95	0	0
4040	no	40	alimentary	large	3	13.8305	816	816	3	29	female	Single	1	High school	1	no	49.6	1.46	23.2689	Normal weight	1564.2	2.33333	1.66667	2.6	2.75	1.33333	2.33333	2.66667	1.66667	1.66667	2.75	0	14.78	6.47	0	0	18.81	7.93	7.05	0	0	0.22	0	0.25	0.23	0	0	0	22.47
4041	no	40	alimentary	large	3	13.8305	816	816	3	37	female	Married	1	Middle school	1	no	57.7	1.53	24.6486	Normal weight	965.08	3	4	2.8	4	2.33333	2.66667	4	4	2	0	0	4.76	0	28.88	0	0	0	0	0	0.17	2.13	0	0.25	0.08	15.85	0	0	6.82
4042	no	40	alimentary	large	3	13.8305	816	816	3	38	female	Married	3	High school	1	no	49.7	1.53	21.2311	Normal weight	1106.88	2.66667	3	2.6	4	3.33333	2.66667	3.33333	3	1	16.22	1.26	17.28	0	0	0	0	0	9.96	8.33	0	0.89	0	0.29	0	0	0	0	0
4043	no	40	alimentary	large	3	13.8305	816	816	3	45	female	Married	2	Middle school	1	no	69.2	1.45	32.9132	Obesity I	1648.87	1	3	3	4	3.33333	2.33333	1	1	1	0	0	0	0	0	0	76.99	2.9	0	0	0	0	7.38	0	0	0	0	0	0
4044	no	40	alimentary	large	3	13.8305	816	816	3	33	female	Married	0	Middle school	1	no	102.9	1.55	42.8304	Obesity III	1972.16	3.16667	3.66667	3.2	4	2	4	4	3.33333	1	2.3	0	0	0	0	0	7.46	24.05	0	0	0	0.13	0	0.33	0.36	3.62	0	0	6.68
4045	no	40	alimentary	large	3	13.8305	816	816	3	44	female	Married	1	High school	1	no	65	1.56	26.7094	Overweight	991.6	3.66667	3.66667	3.4	3	3.66667	3.66667	3.66667	3.66667	3.33333	6.46	0	6.64	0	0	0	22.26	3.75	0	6.64	0.17	3.73	6.39	0.32	0.41	0	0	0	2.25
4046	no	40	alimentary	large	3	13.8305	816	816	3	37	female	Single	1	High school	1	no	58.9	1.5	26.1778	Overweight	977.86	1.33333	1	3.6	3	1	3	1	2.33333	1	0	0	14.86	0	0	0	0	0	0	0	0	5.62	0	0	0	11.14	0	0	4.61
4047	no	40	alimentary	large	3	13.8305	816	816	3	32	female	Single	1	Middle school	1	no	87.6	1.52	37.9155	Obesity II	2138.21	2.16667	1.33333	3.8	4	2.33333	4	3.66667	2.33333	1	0	0	6.45	0	0	0	0	0	0	12.57	0	0.88	0	0.08	0	11.78	0	0	2
4048	no	40	alimentary	large	3	13.8305	816	816	3	25	male	Single	0	High school	2	no	94.6	1.77	30.1957	Obesity I	1925.89	2.16667	1.66667	1	4	1	1	1	1	1	6.88	0	9.16	14.01	0	0	7.64	2.58	30.02	0	0	0.39	7.29	0.28	0.36	0	0	0	2.32
4049	no	40	alimentary	large	3	13.8305	816	816	3	24	female	Married	0	High school	1	no	71.8	1.58	28.7614	Overweight	2308.25	3	2.66667	1	4		2	3	3	1	2.41	0	1.88	8.77	0	0	0	9.94	28.29	0.66	0	0.69	0	0.16	0	0	0	0	1.67
4050	no	40	alimentary	large	3	13.8305	816	816	3	21	male	Single	0	Graduate	0.5	yes	49.4	1.66	17.9271	Underweight	2286.17	2	1	2.8	4	2.33333	2	1	2.33333	4	11.82	0	16.95	0	0	0	8.41	8.14	4.84	0	0.54	1.47	0	0.64	0.1	0	0	0	7.44
4051	no	40	alimentary	large	3	13.8305	816	816	3	42	female	Married	1	Elementary school	1.5	no	75.6	1.5	33.6	Obesity I	2504.89	3.83333	1	2.2	4	1	2	4	3	1	0	0	4.41	2.08	0	0	0	0	31.99	0	0.44	0.94	0	0.17	0.03	2.35	0	0	10.19
4052	no	40	alimentary	large	3	13.8305	816	816	3	35	female	Married	3	High school	1	no	84.1	1.6	32.8516	Obesity I	453.27	3.5	3.83333	2.4	4	4	4	4	4	2	8.44	0	9.59	0	0	0	0	0	0	0	0	7.55	0	0.38	0	19.01	0	0	0
4053	no	40	alimentary	large	3	13.8305	816	816	3	43	female	Single	1	High school	1	no	99	1.64	36.8084	Obesity II	1884.34	1	3.33333	2.8	4	3.66667	3.33333	1	3.33333	1	0	0	15.42	0	0	0	0	0	0	1.39	0	2.32	0	0.17	0.5	0	0.87	0	0
4054	no	40	alimentary	large	3	13.8305	816	816	3	39	female	Single	1	High school	1	no	76.2	1.57	30.914	Obesity I	1437.65	3.33333	1.5	1.6	4	3	4	1	2.33333	1	2.99	0	6.74	0	0	0	0	0	0	18.7	0	1.99	0	0.11	0	18.24	0	0	28.25
4055	no	40	alimentary	large	3	13.8305	816	816	3	25	male	Single	0	Middle school	1	no	80	1.73	26.7299	Overweight	2980.7	3.33333	3.33333	3.6	4	4	4	3.66667	2.33333	1.66667	6.05	0	4.88	27.16	0	0	0	0	35.39	0	0	0.42	0	0.14	0	0	0	0	0
4056	no	40	alimentary	large	3	13.8305	816	816	3	44	male	Married	3	Middle school	1.5	no	82.2	1.7	28.4429	Overweight	3320.55	1	1.16667	2.4	4	1	4	1.33333	1.66667	1	5.71	0	40.22	7.88	0	0	0	0	0	1.1	0	0	0	0.07	0	0	1.37	0	0.85
4057	no	40	alimentary	large	3	13.8305	816	816	3	29	male	Married	2	High school	1	no	71.7	1.74	23.6821	Normal weight	5080.27	1.66667	3	4	4	1.33333	2.66667	3.33333	3.33333	2	2.54	0	2.3	1.03	0	0.84	8.69	0	0	0	0	0.76	0	0.13	0.01	1.78	1.19	0	3.38
4058	no	40	alimentary	large	3	13.8305	816	816	3	27	female	Married	1	Middle school	1	no	61.5	1.5	27.3333	Overweight	1103.84	2.33333	2.5	1.4	4	3.33333	3	4	3	1	16.34	0	0	0	12.48	0	0	0	0	29.65	0.2	3.43	0	0.37	8.38	14.35	0	0	2.82
4059	no	40	alimentary	large	3	13.8305	816	816	3	51	female	Married	3	Elementary school	1	no	80.1	1.61	30.9016	Obesity I	1369.64	1.83333	3	3.2	3	1	3.66667	3	3	1	5.02	0	22.5	0	0	0	0	3.62	0	19.63	0	3.01	9.25	0.23	0	5.52	0	0	0
4101	yes	41	minerals	large	15	12.5	500	500	2	52	male	Married	2	Elementary school	1	no	77.8	1.68	27.5652	Overweight	2590.98	1	1	2.8	2.75	1.33333	2.66667	1	1	1	0	0	5.61	0	0	0	22.72	0	0	21.07	0	0.14	0	0.13	0.31	0	1.04	0	0
4102	yes	41	minerals	large	15	12.5	500	500	2	29	male	Married	1	Middle school	2.8	no	89.8	1.73	30.0043	Obesity I	1710.19	3.16667	2.33333	3.6	4	4	3	2	1	1	2.98	0	2.54	0	0	0	21.81	0	0	0.41	0	3.1	0	0.07	0	0	0.43	0	26.87
4103	yes	41	minerals	large	15	12.5	500	500	2	29	male	Single	3	High school	1	no	86.9	1.74	28.7026	Overweight	1736.87	1	1.83333	3.6	4	1	4	1	1.66667	1.66667	5.56	0	2.79	0	0	0	33.89	26.1	0	0	0	1.88	0	0.44	0.11	0	0.35	0	0
4104	yes	41	minerals	large	15	12.5	500	500	2	70	male	Married	4	Post graduate	40	yes	86.3	1.65	31.6988	Obesity I	5112.73	1	1	1	2	1	1	1	2.33333	1	0	0	1.72	3.96	0	0	11.51	19.35	0	0	0.06	0.17	0	0.02	0.28	0	0.56	0	9.28
4105	yes	41	minerals	large	15	12.5	500	500	2	29	male	Married	2	High school	2.5	yes	76.5	1.71	26.1619	Overweight	1545.7	2.66667	3	1	4	2.66667		2	3.66667	1	0	0	0	0	10.5	0	24.42	29.7	0	0	0	0	0	0	0	2.33	0	0	3.74
4106	yes	41	minerals	large	15	12.5	500	500	2	23	male	Married	0	High school	1.5	no	85	1.77	27.1314	Overweight	604.65	3.33333	2.5	1.8	4	3.33333	2	4	3	1	14.98	0	0	0	0	0	0	0	13.98	2.34	0	4.05	0	0.46	0	0	1.61	0	0
4107	yes	41	minerals	large	15	12.5	500	500	2	28	male	Married	1	Elementary school	1.3	no	95.3	1.74	31.4771	Obesity I	3529.57	2.5	3.16667	3.2	4	1.66667	3	3	1.66667	2.33333	2.57	0	5.28	17.2	0	0	16.68	6.32	8.19	3.73	0	0.25	0	0.08	0.24	0	0.48	0	22.12
4108	yes	41	minerals	large	15	12.5	500	500	2	27	male	Single	0	Middle school	1.5	no	71.2	1.74	23.517	Normal weight	2320.9	2.66667	2.33333	3	4	3	1.66667	2.33333	2.66667	4	2.6	0	0	17.44	0	0	0	16.03	0	0.65	0	1.02	0	0.75	0	0	0.73	0	0
4109	yes	41	minerals	large	15	12.5	500	500	2	53	male	Married	2	Elementary school	1.6	no	74.1	1.74	24.4748	Normal weight	2172.38	1.5	3	1	1	1	2.66667	1	3	1	6.04	0	4.46	0	0	0	0	0	23.55	1.22	0	1.27	0	0.19	0	0	0	0	43.95
4110	yes	41	minerals	large	15	12.5	500	500	2	24	male	Single	1	Middle school	1.1	no	77.1	1.7	26.6782	Overweight	2442.62	3.33333	3.16667	3.2	4	4	4	4	1	1	2.71	0	3.61	0	0	0	0	0	4.53	26.46	0	0.06	1.56	0.08	0	0	0	0	0
4111	yes	41	minerals	large	15	12.5	500	500	2	21	male	Single	0	High school	1.1	no	78.2	1.73	26.1285	Overweight	2986.26	2.16667	2.66667	2.8	4	1	3.33333	1.33333	2.33333	1	4.86	0	3.24	6.78	0	0	15.91	0	0	0.53	0	0.72	0	0.17	0.16	0	0.92	0	31.02
4112	yes	41	minerals	large	15	12.5	500	500	2	59	male	Widower	2	Middle school	1.5	no	69.1	1.66	25.0762	Overweight	1694.01	1.33333	1	2.8	4	1	3.33333	3	4	1	7.63	0	0	0	0	0	43.18	0	0	0	0	0.27	9.42	0.33	0.58	5.2	0	0	3.95
4113	yes	41	minerals	large	15	12.5	500	500	2	43	female	Married	1	High school	2	yes	50.2	1.56	20.6279	Normal weight	1379.24	1.16667	1.5	2.2	4	1.66667	1.66667	1	1	1	5.52	0	0	0	0	0	16	11.24	0	0	0	0.38	0	0.58	0	5.37	0	0	1.62
4114	yes	41	minerals	large	15	12.5	500	500	2	29	male	Widower	0	Middle school	2	yes	87.1	1.75	28.4408	Overweight	2551.87	4	1	3	4	4	4	3	2.33333	1.66667	5.69	0	5.45	9	15.62	15.28	0	0	0	22.13	0	2.18	0	0.2	0.12	0	3.3	0	12.16
4115	yes	41	minerals	large	15	12.5	500	500	2	25	male	Married	0	High school	1.3	yes	86.7	1.81	26.4644	Overweight	2487	2.33333	2	2.6	4	2.33333	2.66667	3	2.33333	1	0	0	0	0	5.24	0	0	13.96	12.45	0	0	1.1	0	0.26	0.33	0.83	1.02	0	1.32
4116	yes	41	minerals	large	15	12.5	500	500	2	36	male	Married	1	Middle school	1	no	46.3	1.58	18.5467	Normal weight	3020.77	2	2	2.4	3.75	4	3.33333	3	3.33333	1	6.65	0	3.08	0	0	0	19.49	0	9.57	0	0	0.56	0	0.2	0.1	0	1.97	0	10.26
4117	yes	41	minerals	large	15	12.5	500	500	2	27	male	Single	0	Graduate	2	yes	76.5	1.76	24.6965	Normal weight	2454.91	3.33333	2.83333	3.2	1	3	3	4	1.66667	1	4.16	14.9	1.97	31.98	0	0	0	0	0	0.23	0.04	2.11	5.53	0.25	0.44	0	0.73	0	3.13
4118	yes	41	minerals	large	15	12.5	500	500	2	36	male	Married	2	High school	1.5	no	99.9	1.71	34.1644	Obesity I	4223.48	2.16667	1	2.2	4	1	3.33333	3	1.66667	3	8.6	0	9.17	0	0	0	6.97	0	0	30.48	0	1.41	0	0.23	0.1	1.04	1.13	0	0
4119	yes	41	minerals	large	15	12.5	500	500	2	60	male	Married	1	Middle school	1.2	no	62.7	1.56	25.7643	Overweight	781.03	2	1	4	4	1				1	6.33	0	24.81	0	0	0	0	0	0	1.14	0	1.73	0	0.41	0.64	9.69	0	0	0
4120	yes	41	minerals	large	15	12.5	500	500	2	44	male	Married	2	Graduate	2.5	no	61.2	1.61	23.6102	Normal weight	2218.69	2.83333	2.5	3	2.75	1	3	1	3	1	6.12	0	4.2	0	6.1	1.93	6.63	13.13	0	0	0.14	1.23	0	0.19	0.4	6.01	0	0	14.76
4121	yes	41	minerals	large	15	12.5	500	500	2	67	male	Married	2	Post graduate	16	yes	105.8	1.69	37.0435	Obesity II	2937.32	1	1.33333	2.6	4	1	2.66667	3.66667	2	2.33333	3.28	0	0	0	6.73	0	0	0	0	29.48	0.26	1.12	0	0.11	0	7.37	0	0	31.12
4122	yes	41	minerals	large	15	12.5	500	500	2	30	male	Married	2	Elementary school	1.1	no	71.1	1.79	22.1903	Normal weight	3566.58	2.16667	1	1	4	1	2	1	1	1	5.4	0	2.72	11.35	0	0	0	33.38	0	0	0	0.45	0	1.43	0.11	0	4.18	0	0
4123	yes	41	minerals	large	15	12.5	500	500	2	38	male	Married	2	Graduate	1.7	yes	111.1	1.79	34.6743	Obesity I	1714.52	2.33333	1.33333	2.6	4	1	3.33333	1.66667	1.33333	1	1.86	0	5.65	9.84	0	0	17.17	0	0	1.7	0	3.42	0	0.17	1.04	0	1.13	0	1.41
4124	yes	41	minerals	large	15	12.5	500	500	2	40	male	Married	1	Middle school	1.5	no	61.4	1.62	23.3958	Normal weight	2383.77	2.16667	3.16667	1.8	3.25	3	3	3	1	4	5.37	0	4.06	0	0	0	30.87	0	5.6	6.12	0	0.58	0	0.6	0.3	0	0	0	1.63
4125	yes	41	minerals	large	15	12.5	500	500	2	28	male	Married	0	High school	2.5	no	56.5	1.7	19.5502	Normal weight	1965.31	1.83333	2.5	3	4	3.33333	2.33333	3	2.33333	1	4.39	0	4.74	0	0	0	20.55	12.62	0	1.49	0	5.14	0	0.74	0.51	0	0.75	0	3.1
4126	yes	41	minerals	large	15	12.5	500	500	2	29	male	Married	1	Elementary school	1.3	no	74.9	1.63	28.1907	Overweight	1571.83	2	1.33333	4	4	1	3.33333	2	3.66667	1	5.76	0	6.16	17.17	0	0	18.72	7.1	0	0	0	0.07	0	0.19	0.23	0	0	0	0
4127	yes	41	minerals	large	15	12.5	500	500	2	61	male	Married	2	High school	2.1	no	78.4	1.64	29.1493	Overweight	1804.69	2.33333	1.33333	1	4	1	1.66667	3	2.33333	2.33333	7.44	0	5.37	7.48	0	0	0	0	31.07	0	0	0.52	0	0.17	0	8.38	0.99	0	10.51
4128	yes	41	minerals	large	15	12.5	500	500	2	57	male	Married	2		3.1	no	57.4	1.56	23.5865	Normal weight	4068.52	2.5	1.66667	1.8	4	1	1.66667	1	1	1	5.02	0	2.38	1.94	0	0	11.68	7.32	31.27	0	0.04	0.5	0	0.43	0	0	2.7	0	2.52
4129	yes	41	minerals	large	15	12.5	500	500	2	49	male	Married	2	High school	3.6	no	76.8	1.63	28.9059	Overweight	1741.38	3.66667	4	3.6	4	1	3	4	4	1.66667	2.79	0	5.06	0	0	0	8.79	3.67	4.6	0.54	0	2.08	12.89	0.09	5.24	12.11	0.55	0	25.33
4130	yes	41	minerals	large	15	12.5	500	500	2	23	male	Married	0	Middle school	1.4	no	79.8	1.73	26.6631	Overweight	1744.89	2	2	3	4	1	2.66667	3	2.33333	3	11.07	0	6.69	11.33	0	0	0	0	16.44	0	0	0.88	0	0.29	0	0	1.02	0	1.62
4131	yes	41	minerals	large	15	12.5	500	500	2	48	female	Divorced	3	Middle school	1.5	no	66.9	1.49	30.1338	Obesity I	1471.78	2.33333	2.83333	4	4	1	4	2.66667	1	1	0	0	0	7.11	0	0	5	10.53	0	0	0	1.25	0	0.24	0.39	0	0	0	20.34
4132	yes	41	minerals	large	15	12.5	500	500	2	39	male	Married	3	High school	1.5	yes	84.9	1.78	26.7959	Overweight	1958.07	3.33333	3.16667	2.8	4	3.66667	3	3	2.66667	1.66667	10.42	0	0	0	0	0	33.02	12.67	0	0.72	0	1.61	0	0.87	0	0	0.91	0	10.09
4133	yes	41	minerals	large	15	12.5	500	500	2	47	male	Single	3	High school	2.7	no	97.9	1.71	33.4804	Obesity I	1418.93	1.66667	1.66667	3.2	4	1	3	1	3	1	19.04	0	10.24	0	0	0	20.74	0	7.84	0	0	1.32	0	0.43	0	0	4.17	0	0
4134	yes	41	minerals	large	15	12.5	500	500	2	28	male	Married	2	Elementary school	1	no	78.7	1.71	26.9143	Overweight	5582.91	1.5	4	4	3.25	1	1.66667	1	3	1	2.8	0	1.74	14.58	0	0	10.54	0	0	0.39	0	0.82	0	0.09	0.03	0	0.33	0	4.48
4135	yes	41	minerals	large	15	12.5	500	500	2	28	male	Single	1	High school	1.2	no	103.2	1.66	37.451	Obesity II	5651.38	1	1.33333	2.6	4	4	4	1	1.66667	1	2.26	0	4.4	0	0	0	17.03	5.49	0	7.9	0	3.42	0	0.29	0.06	0	0.7	0	4.66
4136	yes	41	minerals	large	15	12.5	500	500	2	27	male	Married	1	High school	1.6	no	75.9	1.82	22.9139	Normal weight	4329.89	2.66667	3.16667	2.8	4	2.66667	3.33333	2	4	1.33333	4.71	0	2.24	0	0	0	28.75	0	4.11	6.08	0	1.41	3.14	0.11	0	0	1.24	0	10.94
4137	yes	41	minerals	large	15	12.5	500	500	2	48	male	Married	1	High school	1.2	no	85.3	1.61	32.9077	Obesity I	1225.12	2.16667	3.5	2.4	4	3.33333	4	4	2.33333	1	23.58	0	15.21	0	0	0	0	0	0	9.52	0.54	4.8	0	0.61	0	9.44	11.18	0	0
4138	yes	41	minerals	large	15	12.5	500	500	2	35	male	Married	3	High school	1.3	no	63.5	1.69	22.2331	Normal weight	2344.49	2.33333	2	2.8	4	3.33333	2.66667	3	3	1	8.71	0	3.97	14.39	0	0	12.55	0	7.21	0	0	0.63	0	0.21	0	1.88	0	0	7.58
4139	yes	41	minerals	large	15	12.5	500	500	2	34	male	Married	1	Graduate	2	yes	71.6	1.77	22.8542	Normal weight	1889.98	2	2	2.4	4	3	2.66667	1	1	1	5.4	0	7.69	0	0	0	23.36	0	11.67	0.75	0	0.84	0	0.12	0	0	0.49	0	5.23
4140	yes	41	minerals	large	15	12.5	500	500	2	43	male	Single	1	Middle school	1.5	no	123.1	1.71	42.0984	Obesity III	2231.9	3.5	3.66667	4	4	1	2	1.33333	4	1	4.57	0	4.34	18.13	0	0	0	11.11	0	0.63	0	0.8	0	0.57	0.08	0	0.83	0	5.18
4201	no	42	textile	large	9	11.4889	517	517	1	29	male	Married	1	Graduate	1.5	no	55.9	1.64	20.7838	Normal weight	2849.18	3	1	1.8	4	1	1	1	1.66667	1	6.33	0.07	1.53	16.53	0	0	15.49	13.06	0	0	0	3.93	0	0.75	0.1	5.65	0.41	0	2.85
4202	no	42	textile	large	9	11.4889	517	517	1	44	male	Married	2	High school	1.3	no	78.2	1.64	29.075	Overweight	2457.84	2.33333	1	2.4	3	1	3	1	1	1	3.65	0	3.84	0	6.6	0	5.99	5.05	0	1.88	0	0.86	0	0.43	0.12	1.32	2.8	0	0.77
4203	no	42	textile	large	9	11.4889	517	517	1	38	male	Married	0	High school	1.3	no	75	1.65	27.5482	Overweight	3067.97	1	3	3.4	4	1.66667	1.66667	3	3	1	2.93	0	15.07	0	0	0	0	0	0	17.52	0	1.16	0	0.1	0	2.35	1.74	0	2.91
4204	no	42	textile	large	9	11.4889	517	517	1	23	male	Married	0	High school	1.3	no	72.9	1.74	24.0785	Normal weight	2108.57	3.66667	3.66667	3.4	4	3.33333	4	4	3.66667	2.33333	9.82	0	6.89	16	0	0	20.94	0	0	0	0	4.06	0	0.29	0	0	2.56	0	3.43
4205	no	42	textile	large	9	11.4889	517	517	1	24	male	Married	0	High school	1.3	no	58.5	1.69	20.4825	Normal weight	2813.84	3.16667	3	3	3	4	3	2.33333	3	1	4.17	0	4.72	19.78	0	0	15.69	1.76	0	0	0	2.05	4.31	0.27	0.41	1.57	1.71	0	7.48
4206	no	42	textile	large	9	11.4889	517	517	1	36	male	Married	1	Middle school	1.4	yes	72.4	1.67	25.9601	Overweight	2497.45	1.5	1	2	4	3	3	1.66667	4	1	10.32	0	20.84	0	0	0	5.89	4.47	0	0	0.06	3.76	0	0.36	0.14	5.83	0	0	0
4207	no	42	textile	large	9	11.4889	517	517	1	56	female	Married	3	Elementary school	1.3	no	50.1	1.54	21.125	Normal weight	1286.16	4	2.66667	3.4	4	3	3	2	3.66667	1	6.87	0	0	0	0	0	0	9.64	0	17.17	0	1.35	8.06	0.63	0	5.67	1.12	0	12.46
4208	no	42	textile	large	9	11.4889	517	517	1	22	male	Single	0	High school	1.3	yes	55	1.69	19.257	Normal weight	2986.88	2	1.33333	3.4	3	1	3	1	1	1	2.17	0	1.54	27.1	0	0	9.85	7.47	0	0	0	0.38	0	0.22	0.33	0	0.22	0	5
4209	no	42	textile	large	9	11.4889	517	517	1	24	male	Married	0	High school	1.3	no	76.7	1.81	23.412	Normal weight	2129.74	2.83333	3.5	3	3	1	2	3	1	1	4.22	0	4.37	15.84	0	0	20.73	0	0	0	0	0.28	0	0.16	0	2.77	0.38	0	3.53
4210	no	42	textile	large	9	11.4889	517	517	1	26	male	Single	0	Middle school	1	no	74.4	1.68	26.3605	Overweight	1996.79	4	3.5	2.2	4	3.66667	2	4	3.33333	2	4.5	2.62	4.66	0	9.98	15.62	7.37	0	0	0	0.92	1.22	9.98	0.17	0	4.41	0	0	0
4211	no	42	textile	large	9	11.4889	517	517	1	21	male	Single	0	High school	1.1	no	58.4	1.7	20.2076	Normal weight	1755.61	2.66667	2.33333	1.8	3	3	3	3	3	2.33333	10.23	0	13.23	0	0	0	16.76	0	0	0	0	0.94	0	0.51	0.4	0	0.44	0	6.8
4212	no	42	textile	large	9	11.4889	517	517	1	36	male	Married	0	Graduate	1.6	no	75.4	1.83	22.5149	Normal weight	2630.3	2	2.83333	2.8	4	2	3	1	2.66667	1	4.61	0	8.92	2.56	0	0	5.59	7.88	6.29	0	0	0.3	0	0.33	0.4	0	1.82	0	9.58
4213	no	42	textile	large	9	11.4889	517	517	1	34	male	Married	2	Middle school	1.1	no	64	1.74	21.1389	Normal weight	3589.89	1.16667	1	1.8	4	3.66667	4	1	1	1	2.5	0	0	3.76	0	0	12.3	19.65	16.35	0	0	0.14	0	0.71	0	0	0.22	0	4.03
4214	no	42	textile	large	9	11.4889	517	517	1	34	male	Single	3	Middle school	1.4	no	78.9	1.71	26.9827	Overweight	1666.72	3.16667	1.83333	3.4	3	1.66667	2.33333	4	3	3	5.39	0	5.29	0	0	0	8.83	10.42	13.34	0	0	0.31	7.05	0.18	0	4.32	0.23	0	17.91
4215	no	42	textile	large	9	11.4889	517	517	1	22	male	Married	0	Middle school	1.2	no	75.6	1.78	23.8606	Normal weight	2748.18	3.5	2	3	4	2.66667	2.66667	3	2.33333	1	3.27	0	3.53	11	0	0	21.42	0	0	0	0	0.5	0	0.15	0.1	0	1.28	0	21.73
4216	no	42	textile	large	9	11.4889	517	517	1	24	male	Single	0	High school	1.4	no	58.1	1.61	22.4143	Normal weight	1648.58	2.16667	1.83333	2.2	4	1	2		2	1	5.45	0	5.88	0	0	0	17.85	11.61	0	0	0	1.17	0	0.25	0.17	0	1.75	0	4.38
4217	no	42	textile	large	9	11.4889	517	517	1	43	male	Married	2	Elementary school	1.2	no	75.9	1.72	25.6558	Overweight	2749.52	2	3.33333	4	4	1	3.66667	1	4	1	6.56	0	6.69	7.36	0	0	16.06	0	0	0	0	1.41	5.44	0.17	0.65	0	0	0	0
4218	no	42	textile	large	9	11.4889	517	517	1	44	male	Married	2	Middle school	1.6	no	77.1	1.71	26.3671	Overweight	2465.26	3.66667	4	1.4	4	4	4	4	1	4	7.32	0	3.93	0	0	0	17.91	0	0	0	0	0.51	0	0.17	0	0	0.47	0	5.43
4219	no	42	textile	large	9	11.4889	517	517	1	50	male	Married	2	Elementary school	1.7	no	70.4	1.72	23.7966	Normal weight	2237.57	4	1	1	4	1	2	4	4	1	10.68	0	17.32	0	21.76	0	0	9.98	0	0	0	3.17	0	0.27	0.32	7.79	0	0	3.1
4220	no	42	textile	large	9	11.4889	517	517	1	28	male	Single	0	High school	1.3	no	72.5	1.72	24.5065	Normal weight	2001.34	4	2.83333	2.6	3	2	3	2	3	1	9.01	0	7.26	10.11	0	0	29.41	0	0	0	0	0.62	0	0.21	0	0	0.39	0	12.68
4221	no	42	textile	large	9	11.4889	517	517	1	38	male	Married	2	High school	3.6	yes	69.5	1.73	23.2216	Normal weight	2094.44	3.5	4	1	4	1	3	4	1	2.33333	8.61	0	2.31	0	0	0	7.03	5.92	0	4.36	0	0.59	0	0.44	0	0	0	0	22.95
4222	no	42	textile	large	9	11.4889	517	517	1	27	male	Single	0	High school	1.3	no	70.3	1.77	22.4393	Normal weight	2236.92	2.83333	1	4	4	1	2	1	3	1	18	0	21.21	5.3	0	0	19.73	9.98	0	0	0	0.84	0	0.44	0.32	0	0.35	0	5.98
4223	no	42	textile	large	9	11.4889	517	517	1	31	female	Single	1	High school	1	no	61.1	1.58	24.4752	Normal weight	1503.92	4	1	3.4	4	1	2.66667	3	4	2	5.97	0	16.1	0	0	0	9.78	0	0	0	0	1.23	0	0.31	0.12	8.86	3.25	0	16.86
4224	no	42	textile	large	9	11.4889	517	517	1	42	male	Married	0	Middle school	1	no	104.6	1.7	36.1938	Obesity II	2677.12	3	2.83333	4	4	4	2.66667	3	2.33333	1	3.35	0	10.86	7.56	0	0	10.99	4.63	0	0	0	0.31	0	0.37	0.18	0	0.29	0	3.33
4225	no	42	textile	large	9	11.4889	517	517	1	58	male	Married	2	High school	1	no	73.7	1.57	29.8998	Overweight	1865.32	2.5	3	3	4	3.33333		3.33333	3	1	1.38	0	13.32	9.04	0	0	15.78	13.3	0	0	0	1.28	0	0.77	0.2	3.91	0	0	0
4226	no	42	textile	large	9	11.4889	517	517	1	24	male	Married	2	High school	1	no	86	1.67	30.8365	Obesity I	4085.98	1	1	1.8	4	2	1.33333	1.33333	3	1	4.42	0	2.98	11.95	0	0	23.26	0	0	7.19	0	1.51	0	0.16	0.1	2.48	1.88	0	4.31
4227	no	42	textile	large	9	11.4889	517	517	1	47	female	Married	2	High school	1	no	81	1.57	32.8614	Obesity I	3468.94	2.83333	1.66667	3.2	4	1	3.33333	3	2	1	2.59	0	2.79	11.33	0	0	16.97	7.15	0	0	0	1.63	0	0.42	0.08	0	1.99	0	4.45
4228	no	42	textile	large	9	11.4889	517	517	1	40	female	Married	3	Graduate	1	no					2353.95	3.83333	3.66667	2.6	4	3.66667	2.66667	3.33333	3	1	3.82	0	4.12	8.6	0	0	6.25	0	4.71	11.6	0	0.91	0	0.14	0	0	0.28	0	0
4229	no	42	textile	large	9	11.4889	517	517	1	57	female	Married	0	Middle school	1	no	66.5	1.51	29.1654	Overweight	2374.24	4	1.5	1	4	1	2.66667	3.33333	4	1	2.89	0	1.83	8.52	0	0	13.82	5.22	0	0	0	0.84	0	0.38	0	0	0	0	10.71
4230	no	42	textile	large	9	11.4889	517	517	1	32	male	Married	0	Middle school	1	no	76.1	1.77	24.2906	Normal weight	2470.49	1.66667	1	1.8	1.75	1	3	1	1	1	9.1	0	9.8	8.19	6.57	0	17.87	4.52	0	0	0	0.59	0	0.25	0.13	2.95	1.17	0	8.51
4231	no	42	textile	large	9	11.4889	517	517	1	58	male	Married	3	Middle school	1	no	68.8	1.65	25.2709	Overweight	1787.91	1.5	3	2.4	3	3.33333	2.66667		3	2	10.09	0	9.93	0	0	0	24.69	2.77	0	0	0	1.52	6.57	0.26	0	2.46	1.34	0	6.6
4232	no	42	textile	large	9	11.4889	517	517	1	25	male	Married	0	High school	1.2	yes	78.9	1.76	25.4713	Overweight	2953.93	3.5	2.83333	4	3.5	3	3	4	3.33333	4	6.11	0	6.22	13.7	0	0	4.98	12.59	0	5.59	0	1.1	0	0.81	0	2.47	0.53	0	4.33
4233	no	42	textile	large	9	11.4889	517	517	1	36	female	Married	1	High school	1	no	72.8	1.58	29.162	Overweight	4252.26	1	1	3	4	3.33333	2.66667	3	2	3	0	0	6.83	0	0	0	14.64	0	5.23	0	0	0.12	0	0	0	0	0	0	7.93
4234	no	42	textile	large	9	11.4889	517	517	1	23	male	Single	0	High school	1.3	no	58.6	1.64	21.7876	Normal weight	2648.58	3.83333	3.5	3.8	4	3.33333	4	3.66667	3.66667	3.66667	10.66	0	17.63	0	0	0	16.67	8.43	0	0	0	2.63	0	0.31	0.27	0	0.59	0	5.94
4235	no	42	textile	large	9	11.4889	517	517	1	20	male	Single	0		1.1	no	60.5	1.7	20.9343	Normal weight	2478.48	1	1	4	4	1	2	1	4	1	7.28	0	7.82	0	0	0	11.87	13.51	0	21.69	0	0.5	0	0.17	0.43	0	2.12	0	2.66
4236	no	42	textile	large	9	11.4889	517	517	1	41	male	Married	0	Middle school	1.4	no	74.4	1.71	25.4437	Overweight	2434.07	2.83333	1	1.8	4	3	2	1	4	1	3.69	0	7.96	5.54	0	0	22.3	4.59	0	0	0	1.7	0	0.21	0.23	4.21	0	0	24.53
4237	no	42	textile	large	9	11.4889	517	517	1	29	male	Divorced	2	High school	3.6	yes	85.2	1.69	29.8309	Overweight	1752.15	2.83333	1	1.6	3.25	3.66667	2.66667	3	1	1	1.29	0	45.05	0	0	0	16.8	0	6.35	0	0	1.99	0	0.34	0.33	0	0	0	6.81
4238	no	42	textile	large	9	11.4889	517	517	1	22	male	Single	0	High school	1.2	yes	83.9	1.81	25.6097	Overweight	1681.57	2	2.16667	3.2	4	3	3	3	3	3	10.73	0	8.2	0	0	0	17.5	0	4.72	0	0	0.31	8.9	0.24	0.29	0	1.43	0	15.42
4239	no	42	textile	large	9	11.4889	517	517	1	20	male	Married	0	High school	1.1	no	70.2	1.66	25.4754	Overweight	4396.21	2.5	2.5	2.4	4	2.33333	2	3.66667	3.33333	1	8.21	0	8.81	3.07	0	0	13.39	2.82	0	0	0	0.76	0	0.32	0.06	0	1.18	0	5.03
4240	no	42	textile	large	9	11.4889	517	517	1	30	male	Married	2	High school	1.3	no	82.2	1.71	28.1112	Overweight	1727.29	3	4	2.8	4	4	3.33333	4	4	4	5.24	0	8.05	0	0	0	17.04	3.23	4.64	0	0	0.37	0	0.21	0.1	5.88	0.23	0	5.17
4241	no	42	textile	large	9	11.4889	517	517	1	38	female	Married	3	Post graduate	1	yes	65.4	1.56	26.8738	Overweight	2581.94	2.5	4	4	4	3.33333	3.33333	3.66667	4	1	4.33	0	5.97	0	0	0	5.7	10.09	0	20.82	0	1.21	1.11	0.61	0	2.82	0	0	3.46
4242	no	42	textile	large	9	11.4889	517	517	1	23	male	Married	1	High school	1.3	no	76	1.66	27.5802	Overweight	3158	2	4	3.6	2	2.66667	3	2.33333	2	1	2.84	0	4.6	0	0	0	9.32	7.85	9.29	4.65	0	0.9	0	0.46	0.09	2.31	0.91	0	4.73
4243	no	42	textile	large	9	11.4889	517	517	1	52	male	Married	2	High school	1.4	no	67.5	1.63	25.4055	Overweight	3246.56	3	3.16667	1.8	4	3	1	4	1.66667	3	0	0	5.66	0	0	0	9.06	0	11.79	24.84	0	0.55	0	0.04	0	11.16	1.41	0	13.58
4244	no	42	textile	large	9	11.4889	517	517	1	23	male	Married	1	High school	1.3	no	82.7	1.71	28.2822	Overweight	2424.24	2		4	4	4	4	2	4	1	0	0	7.58	0	0	0	22.4	0	0	0	0	0	0	0.09	0	2.97	1.98	0	13.19
4245	no	42	textile	large	9	11.4889	517	517	1	47	male	Married	2	Middle school	1.3	no	84.5	1.78	26.6696	Overweight	2100.87	2.16667	4	4	4	1	3.66667	1	4	1	8.67	0	9.22	9.63	0	0	7	3.54	13.76	0	0	1.5	9.21	0.15	0	0	1.17	0	5.73
4246	no	42	textile	large	9	11.4889	517	517	1	31	male	Single	0	High school	1.3	no	67.6	1.82	20.4082	Normal weight	1262.68	3	3	2.4	4	3.33333	2.66667	3	3	3	5.25	0	34.53	0	0	0	11.65	0	0	0	0	4.28	0	0.06	0	0	0.26	0	10.49
4301	no	43	minerals	large	6	13.6364	600	600	2	30	male	Single	1	High school	1.8	yes	93.5	1.75	30.5306	Obesity I	2593.69	3.66667	3	1.6	3	4	2.33333	4	3	1.66667	14.75	0	22.41	0	0	0	0	0	0	0	0	1.08	0	0.35	0	0	1.11	0	0
4302	no	43	minerals	large	6	13.6364	600	600	2	33	male	Married	3	Middle school	1.3	no	83	1.66	30.1205	Obesity I	2158.45	1	1	3.4	4	4	3.66667	4	2.66667	1	6.14	0	22.44	9.16	0	0	6.82	0	31.69	0	0	0	0	0.07	0	0	0	0	0
4303	no	43	minerals	large	6	13.6364	600	600	2	40	female	Single	1	Middle school	1.3	no	78.8	1.51	34.5599	Obesity I	2366.3	1	2	1.8	3	1.33333	2.33333	1	3	1	20.83	0	7.87	0	0	0	12.44	15.72	0	0	0	0.65	0	1.2	0.08	0	0.33	0	0
4304	no	43	minerals	large	6	13.6364	600	600	2	30	male	Married	3	High school	1.7	no	54.6	1.58	21.8715	Normal weight	2057.12	2.16667	1.83333	1.4	4	3	2.33333	1	3	1	4.69	0	10.08	6.73	0	0	0	25.62	0	0	0	0.55	3.85	1.24	0.28	0	0	0	2.81
4305	no	43	minerals	large	6	13.6364	600	600	2	34	male	Married	2	High school	1.8	no	67	1.71	22.913	Normal weight	1628.18	3.33333	2.66667	1.6	4	2.66667	2	2.33333	2.33333	1	7.16	0	5.42	6.07	0	0	18.08	4.76	0	0	0	0.09	9.72	0.15	0	0	1.68	0	0
4306	no	43	minerals	large	6	13.6364	600	600	2	48	male	Married	2	High school	1.9	no	87.3	1.76	28.3117	Overweight	2908.16	2.66667	1.83333	1.2	3.75	1	2.66667	1	1.33333	1	4.65	0	13.32	9.28	0	0	15.18	0	0	0	0	1.69	0	0.34	0	0	3.19	0	0
4307	no	43	minerals	large	6	13.6364	600	600	2	48	male	Married	0	High school	1.9	no	65.1	1.61	25.1148	Overweight	2722.29	2.66667	1.5	3	4	4	1.66667		2.33333	1	10.63	0	0	0	0	0	5.41	18.22	10.53	0	0	0	2.88	0.82	0	0	1.06	0	8.54
4308	no	43	minerals	large	6	13.6364	600	600	2	35	male	Married	2	Middle school	1.9	yes	66.4	1.69	23.2485	Normal weight	3367.83	1	1	1.6	4	4	2.66667	1	1.66667	1	1.35	0	3.47	0	0	0	0	13.81	0	7.6	0	0.43	2.35	0.59	0	0	9.75	0	5.53
4309	no	43	minerals	large	6	13.6364	600	600	2	24	male	Single	1	High school	1.2	no	85.5	1.79	26.6846	Overweight	1977.99	2.33333	1.5	3.4	2	1	1	1	1	1	9.12	0	29.39	0	0	0	14.88	0	0	0	0	0.53	0	0.21	0	0	4.14	0	0
4310	no	43	minerals	large	6	13.6364	600	600	2	36	male	Married	0	High school	2	no	79.5	1.62	30.4805	Obesity I	2177.84	2.33333	3.33333	4	4	4	2	3.66667	2.33333	4	3.04	0	6.05	12.39	0	0	5.71	11.39	6.13	0	0	0.24	0	0.58	0	0	1.26	0	3.02
4311	no	43	minerals	large	6	13.6364	600	600	2	36	male	Single	0	Middle school	1.8	no	89.9	1.68	31.8523	Obesity I	1834.26	2.33333	3.5	4	4	1	4	3	2.33333	1	0	0	5.08	0	0	0	8.02	0	36.37	0	0	0	0	0.06	0	4.97	0	0	0
4312	no	43	minerals	large	6	13.6364	600	600	2	34	male	Married	1	High school	1.6	no	66.6	1.58	26.6784	Overweight	2062.16	3.33333	1.16667	1.8	3	1	1.66667	1	1	1	4.13	0	11.14	0	0	0	0	0	30.2	6.39	0	0.35	0	0.18	0	5.67	1.65	0	0
4313	no	43	minerals	large	6	13.6364	600	600	2	38	male	Married	1	Elementary school	1.7	no	82	1.74	27.0842	Overweight	3520.16	1	3.5	1.8	3.5	2.33333	3	2.66667	3.33333	2	5.64	0	9.98	0	0	0	10.28	10.57	6.32	7.48	0	0.08	0	0.52	0	0	0.82	0	0
4314	no	43	minerals	large	6	13.6364	600	600	2	34	male	Single	3	High school	1.8	yes	76.2	1.6	29.7656	Overweight	2174.96	1.33333	1	3.4	4	1	3	1	2.33333	1	4.49	0	0	12.41	0	0	21.85	7.98	0	0	0	0	5.93	0.27	0	0	1.32	0	0
4315	no	43	minerals	large	6	13.6364	600	600	2	34	male	Married	1	Middle school	1.5	no	74.8	1.77	23.8756	Normal weight	2414.46	2	2.5	3	3	1	3	1.66667	2.33333	1.66667	6.46	0	16.05	0	0	0	0	0	0	16.36	0	0.22	0	0.16	0	0	3.4	0	0
4316	no	43	minerals	large	6	13.6364	600	600	2	27	male	Single	0	High school	1	no	80.2	1.71	27.4272	Overweight	1850.03	2.16667	2.16667	3.4	4	4	4	2	3.33333	2	0	0	17.69	0	0	0	0	6.7	7.21	14.95	0	0	7.34	0.34	0	0	0	0	0.61
4317	no	43	minerals	large	6	13.6364	600	600	2	31	male	Single	0	High school	1.4	no	90.2	1.81	27.5327	Overweight	2607.57	3	3.5	3.4	4	2.33333	3	2.33333	3	2	6.92	0	5.29	0	0	0	0	1.9	22.18	0	0	0.53	4.86	0.18	0	0	0.52	0	3.8
4318	no	43	minerals	large	6	13.6364	600	600	2	28	male	Married	1	High school	1.3	no	75.1	1.62	28.6161	Overweight	2082.44	3.83333	4	4	4	4	3.66667	3.66667	4	3	0	0	11.03	0	0	0	0	2.38	7.69	9.06	0	0	6.08	0.14	0	0	0	0	5.56
4319	no	43	minerals	large	6	13.6364	600	600	2	24	male	Single	0	High school	1.2	no	67.8	1.7	23.4602	Normal weight	2902.61	4	1.5	2.2	4	4	3.33333	3.33333	4	1	8.83	0	0	0	0	0	16.37	11.54	0	0	0	0.64	0	0.21	0.37	0	0	0	0
4320	no	43	minerals	large	6	13.6364	600	600	2	31	male	Married	0	High school	2.8	yes	81.3	1.75	26.5469	Overweight	1593.03	3.5	1	3	3	1	1	3	3	1	9.12	0	45.14	2.91	0	0	0	0	0	0	0	0	0	0.15	0	0	2.24	0	2.76
4321	no	43	minerals	large	6	13.6364	600	600	2	24	male	Married	1	High school	1.2	no	76.5	1.73	25.5605	Overweight	2610.24	2.66667	1	2.4	4	1.33333	2.66667	1.66667	2.33333	2.33333	3.44	0	3.57	10.02	0	0	0	0	20.78	0	0	0.23	0	0.13	0	0	0	0	1.08
4322	no	43	minerals	large	6	13.6364	600	600	2	26	male	Single	0	High school	1.5	yes	88.6	1.74	29.2641	Overweight	1711.34	1.66667	3.16667	4	4	1	3.33333	1.66667	3	2	4.01	0	5.66	0	0	0	0	0	19.42	26.3	0	0.36	9.33	0.07	0	0	2	0	2.63
4323	no	43	minerals	large	6	13.6364	600	600	2	36	male	Married	2	High school	3.6	no	88.2	1.71	30.3403	Obesity I	2486.48	2.33333	1.83333	2.6	4	3.66667	2.66667	4	3.66667	1.33333	1.35	0	15.58	7.96	0	0	5.92	0	0	0	0	0.05	0	0.13	0.19	0	5.62	7.85	4.87
4324	no	43	minerals	large	6	13.6364	600	600	2	29	male	Married	1	Middle school	1.2	no	68.2	1.7	23.5986	Normal weight	1607.77	2.5	3	3.2	3.5	2	3	1.66667	2.66667	1	5.59	0	15.98	2.46	0	0	0	7.71	0	0	0	0.47	0	0.21	0	0	0	0	8.08
4325	no	43	minerals	large	6	13.6364	600	600	2	34	male	Single	0	High school	1.6	no	69.4	1.66	25.1851	Overweight	2240.37	2	2	3	3	2	2.33333	2	2.66667	1.66667	8.79	0	0	0	0	0	14.64	13.28	0	0	0	0	5.76	0.53	0	0	0	0	0
4326	no	43	minerals	large	6	13.6364	600	600	2	30	male	Single	1	Middle school	1	no	60.1	1.63	22.7598	Normal weight	1830.66	1	1.66667	2.4	4	3	3.33333	2.33333	3	1	7.24	0	31.48	0	0	0	0	0	0	0	0	0	0	0.08	0	0	3.15	0	3.16
4327	no	43	minerals	large	6	13.6364	600	600	2	60	male	Married	6	Elementary school	1.3	no	80.6	1.7	27.8893	Overweight	2196.37	2.66667	1	2	3	1	1.66667	1.66667	2.33333	1	4.91	0	4.24	0	0	0	0	0	21.26	18.19	0	1.19	0	0.2	0	0	2.49	0	3.48
4328	no	43	minerals	large	6	13.6364	600	600	2	22	male	Single	0	Graduate	1.1	no	76.5	1.73	25.5605	Overweight	1969.27	2.66667	2.5	2.4	3	3	2	2	2.33333	1	9.16	0	12.99	0	0	0	0	0	0	27.02	0.11	1.07	0	0.34	0.26	0	2.78	0	1.47
4329	no	43	minerals	large	6	13.6364	600	600	2	24	male	Married	0	High school	1.3	no	75.7	1.68	26.8211	Overweight	2065.68	2.5	3.5	1.8	4	1.66667	3	3	3	1	8.73	0	4.69	0	0	0	7.12	0	17.18	6.37	0	0.71	15.46	0.23	0.16	4.26	0	0	4.32
4330	no	43	minerals	large	6	13.6364	600	600	2	22	male	Single	0	High school	1.3	no	69.4	1.76	22.4044	Normal weight	2688.79	2.33333	1	2.2	4	2	1.66667	2	1	1	9.53	0	4.53	14.37	0	0	14.31	0	0	8.69	0	0.77	0	0.34	0.08	0	0.29	0	8.01
4331	no	43	minerals	large	6	13.6364	600	600	2	43	male	Single	0	High school	1.6	no	71.1	1.76	22.9533	Normal weight	2522.23	4	1	2.4	1.5	3.33333	2.66667	2.66667	3	1	15.98	0	7.39	0	0	0	11.67	0	0	0	0	1.18	0	0.4	0	0	0	0	22.19
4332	no	43	minerals	large	6	13.6364	600	600	2	41	male	Married	1	Elementary school	1.7	no	71.8	1.74	23.7152	Normal weight	1516.29	2.33333	3.16667	1.6	4	4	3.33333	3.33333	3.33333	2.66667	4.53	0	15.97	0	0	0	8.2	0	8.8	0	0	1.41	0	0.08	0	0	0.51	0	6.9
4333	no	43	minerals	large	6	13.6364	600	600	2	32	male	Married	2	High school	1.2	no	77.5	1.69	27.1349	Overweight	2288.85	1	1	3	4	1	1	1	1.33333	1	8.44	0	16.06	0	0	0	10.87	16.25	0	14.38	0	0.87	0	0.35	0.24	0	0	0	9.65
4334	no	43	minerals	large	6	13.6364	600	600	2	26	male	Married	0	High school	1.2	no	64.9	1.67	23.2708	Normal weight	2596.47	4	4	2	4	3.33333	3	4	4	2.66667	6.95	0	3.59	5.2	0	0	11.33	0	3.08	0	0	0.51	0	0.17	0	0	0	0	0.93
4335	no	43	minerals	large	6	13.6364	600	600	2	26	male	Married	1	Middle school	1.3	no	90.8	1.78	28.658	Overweight	3286.47	3.33333	1.66667	2.6	4	2	3.33333	1	3.33333	1	9.52	0	2.68	8.21	0	0	0	15.09	12.96	0	0	0.42	0	0.82	0	0	0.88	0	1.15
4336	no	43	minerals	large	6	13.6364	600	600	2	26	male	Married	0	High school	1.2	no	78.6	1.77	25.0886	Overweight	2281.58	1.66667	3.16667	1	4	1	3.33333	3.33333	1.66667	1	0	0	0	0	0	0	0	31.19	0	0	0	0.03	0	0.3	0.13	5.03	0.32	0	0.78
4337	no	43	minerals	large	6	13.6364	600	600	2	29	male	Single	0	High school	1.6	yes	73.1	1.7	25.2941	Overweight	1190.73	1	1.16667	1.4	4	2.66667	3.33333	2	1.66667	1	7.54	0	29.1	0	0	0	7.6	0	0	5.53	0	1.18	0	0.59	0	8.9	4.83	0	0
4338	no	43	minerals	large	6	13.6364	600	600	2	34	male	Divorced	0	Middle school	3.6	no	89.4	1.73	29.8707	Overweight	1629.83	2.66667	1	4	4	1	4	1	2.33333	1	7.14	0	11.89	2.43	0	0	22.2	3.04	0	0	0	0.32	7.06	0.19	0	0	1.68	0	5.47
4339	no	43	minerals	large	6	13.6364	600	600	2	22	male	Single	1	Middle school	1	no	80.9	1.63	30.449	Obesity I	4005.23	2.5	1	2	4	1	3.33333	2.66667	1.66667	1	2.24	0	3.44	0	0	0	0	3.1	0	14.68	0	1.01	3.39	0.32	0.29	1.95	0	0	0
4340	no	43	minerals	large	6	13.6364	600	600	2	38	male	Married	1	Middle school	1	no	67.9	1.64	25.2454	Overweight	1996.61	2.33333	3.5	1.6	4	2	2.33333	3.33333	2.66667	1	15.8	0	4.67	13.51	0	0	0	18.63	0	0	0	1.18	0	1.23	0.15	0	0	0	0
4341	no	43	minerals	large	6	13.6364	600	600	2	31	male	Married	1	Middle school	1.2	no	82	1.65	30.3027	Obesity I	3061.75	1	1	3.4	4	1	3.33333	1	1	1	2.93	0	3.04	0	0	0	0	28.79	0	26.34	0	0.2	0	0.11	0	0	2.68	0	0
4242	no	43	minerals	large	6	13.6364	600	600	2	31	male	Married	0	High school	1.7	yes	53.2	1.66	19.3061	Normal weight	1727.99	2.66667	1	3.2	4	1	1	1	2.33333	1	5.2	0	5.39	27.33	0	0	17.03	1.79	0	0	0	0.65	4.58	0.21	0.36	0	1.59	0	0
4343	no	43	minerals	large	6	13.6364	600	600	2	25	male	Single	0	High school	1	no	57.9	1.66	21.1389	Normal weight	3138.27	1	1.16667	1	3.25	1	2.66667	1	1	1	1.83	0	4.2	0	0	0	20.4	0	0	0	0	0.07	0	0.08	0	0	0	0	0
4344	no	43	minerals	large	6	13.6364	600	600	2	38	female	Married	1	High school	1	no	72.3	1.54	30.4857	Obesity I	1339.73	3.16667	4	4	4	4	4	4	3	1	0	0	36.63	0	0	0	0	0	0	0	0	0.72	10.14	0.12	0	0	1.33	0	0
[truncated: 29 more columns]
